# Supplementary material for: Identifying systematic heterogeneity patterns in genetic association meta-analysis studies
Source: PLoS Genet. 2017 May 1;13(5):e1006755. doi: 10.1371/journal.pgen.1006755 (PMC5432194; doi:10.1371/journal.pgen.1006755)
Supplement: S1 Table — (XLSX) [file pgen.1006755.s010.xlsx]

## Sheet: Sheet1
S1 Table: A comparison of the theoretical and empirical null distributions for M
	M statistic
no. variants	theoretical mean	theoretical SD	empirical mean	empirical SD
2	0	0.707107	-0.00105083	0.702763
10	0	0.316228	0.00387601	0.318526
25	0	0.2	0.000611784	0.199724
50	0	0.141421	-0.000797323	0.141486
Table rows represent Monte-Carlo GWAS meta-analysis simulations each based on 10,000 replicates.
