# Supplementary material for: Identifying systematic heterogeneity patterns in genetic association meta-analysis studies
Source: PLoS Genet. 2017 May 1;13(5):e1006755. doi: 10.1371/journal.pgen.1006755 (PMC5432194; doi:10.1371/journal.pgen.1006755)
Supplement: S3 Table — (XLSX) [file pgen.1006755.s012.xlsx]

## Sheet: Sheet1
S3 Table: Lead variants at 46 loci selected for computation of M in the CARDIoGRAMplusC4D GWAS meta-analysis
chromosome	variant identifier	physical position (bp)	genetic location (cM)	p-value	I2 (%)
1	rs11206510	55496039	80.9229	2.34e-08	0
	rs9970807	56965664	82.7263	5e-14	21.641
	rs7528419	109817192	138.712	1.97e-23	15.49
	rs6689306	154395946	168.555	2.6e-09	40.59
	rs67180937	222823743	246.471	1.01e-12	38.2843
2	rs16986953	19942473	39.6274	1.45e-08	32.7743
	chr2:21378433:D	21378433	42.045	2.89e-08	0
	chr2:44074126:D	44074126	68.658	2.6e-08	10.4198
	rs7568458	85788175	115.468	3.62e-10	0.265
	rs17678683	145286559	166.339	3e-09	5.5937
	chr2:203828796:I	203828796	215.74	2.15e-18	0.016431
3	chr3:138099161:I	138099161	150.524	2.89e-09	0
4	rs17087335	57838583	75.6488	4.59e-08	20.2593
	rs4593108	148281001	155.948	8.82e-10	5.9619
	rs72689147	156639888	164.897	6.07e-09	0
6	rs9349379	12903957	28.8899	1.81e-42	27.0444
	rs56336142	39134099	59.6875	1.85e-08	0
	rs12202017	134173151	140.744	1.98e-11	31.1285
	chr6:160434842:I	160434842	176.995	4.02e-11	0.057244
	rs55730499	161005610	177.557	5.39e-39	39.2794
7	rs2107595	19049388	33.838	8.05e-11	0
	rs11556924	129663496	139.506	5.34e-11	23.1669
	rs3918226	150690176	168.007	1.69e-09	15.1934
9	rs2891168	22098619	43.6264	2.29e-98	57.6839
	rs2519093	136141870	166.207	1.19e-11	31.0668
10	rs2487928	30323892	57.9293	4.41e-11	15.0438
	rs1870634	44480811	67.0721	5.55e-15	6.798
	rs1412444	91002927	117.685	5.15e-12	32.867
	rs11191416	104604916	130.614	4.65e-09	21.1432
11	rs10840293	9751196	19.753	1.28e-08	17.187
	rs2128739	103673277	112.073	7.05e-11	16.0988
12	rs2681472	90008959	103.394	6.17e-11	14.3078
	rs11065979	112059557	130.267	1.93e-10	24.4624
13	rs11617955	110818102	121.012	3.55e-08	0
	rs4773141	110954353	121.565	2.14e-09	31.5457
	rs11838776	111040681	122.189	1.83e-10	0
14	rs10139550	100145710	106.343	1.38e-08	34.8764
15	rs56062135	67455630	91.2683	4.52e-09	0
	rs4468572	79124475	102.351	4.44e-16	31.4412
	rs8042271	89574218	115.636	3.68e-08	15.5042
17	rs7212798	59013488	86.1181	1.88e-08	13.7669
18	rs663129	57838401	82.1609	3.2e-08	0
19	rs56289821	11188247	31.8729	4.44e-15	29.3583
	rs4420638	45422946	70.728	7.07e-11	46.1805
21	rs28451064	35593827	36.2785	1.33e-15	30.5224
22	rs180803	24658858	22.6658	1.64e-10	0
Genome-wide significant variants (p-value <= 5e-08) in the CARDIoGRAMplusC4D GWAS meta-analysis were grouped into loci by genetic distance(± 0.5 centiMorgans from lead variant).
Within each locus, the lead variant was the variant with the smallest p-value.
