# Supplementary material for: Identifying systematic heterogeneity patterns in genetic association meta-analysis studies
Source: PLoS Genet. 2017 May 1;13(5):e1006755. doi: 10.1371/journal.pgen.1006755 (PMC5432194; doi:10.1371/journal.pgen.1006755)
Supplement: S4 Table — (XLSX) [file pgen.1006755.s013.xlsx]

## Sheet: Sheet1
S4 Table: Studies showing systematic heterogeneity patterns in the CARDIoGRAMplusC4D GWAS meta-analysis at threshold alpha = 0.05
study identifier	no. variants	Bonferroni corrected p-value	M	direction of effect
9	45	0.000809	0.634436	stronger than average
38	44	0.0037332	0.582566
48	46	0.0475817	0.485525
10	46	8.91e-07	-0.829346	weaker than average
19	46	0.045915	-0.487001
24	46	0.0290253	-0.505652
28	46	0.0080671	-0.554785
Bonferroni correction applied for multiple testing.
M critical (alpha = 0.05): ±0.4835
