# Supplementary material for: Identifying systematic heterogeneity patterns in genetic association meta-analysis studies
Source: PLoS Genet. 2017 May 1;13(5):e1006755. doi: 10.1371/journal.pgen.1006755 (PMC5432194; doi:10.1371/journal.pgen.1006755)
Supplement: S5 Table — (XLSX) [file pgen.1006755.s014.xlsx]

## Sheet: Sheet1
S5 Table: Ancestry, age-of-disease onset and family-history of disease grouping for CARDIoGRAMplusC4D studies
Study identifier	Ancestry	Family history	Earlier-onset ≤ 55 years	Age of disease onset, cases (mean ± SD)	References	Comments
ADVANCE	European	NO	YES	45.8±6.2	PMID:21378990
AGES	European	NO	NO	79.1±5.5a	PMID:17351290; PMID:26950853	Cohort study. Examined genetic susceptibility to disease in old age.
ARIC	European	NO	NO	65.17±6.9a	PMID:2646917; PMID:26950853	Cohort study.
BAS	East Asian	NO	YES	52.13±8.62	PMID:22751097
CARDIOGENICS	European	YES	YES	male(49.0±7.4)/female(52.8±8.2)	PMID:17634449	Ascertainment critera included having at least one first degree relative with premature coronary artery disease.
CAS	East Asian	YES	YES	49.18±8.03	PMID:22751097	83.8% of cases had a family history of CAD.
CCGB_2	European	YES	YES	49.8±7.7	PMID:22319020	Featured early-onset CAD cases with a family history of CAD. Age of onset of CAD was required to be: men ≤ 55 years, women ≤ 65 years.
COROGENE	European	NO	NO	66.0±11.8	PMID:21642350; PMID:23202125
DUKE_2	European	YES	NO	56.7±9.7	PMID:22319020	Featured early-onset CAD cases with a family history of CAD. Ascertainment criteria required cases to be: men ≤ 55 years, women ≤ 65 years.
EGCUT	European	NO	NO	see comments	PMID:24518929; PMID:23202125	Study participants were aged: ≥18 years. Mean age of CAD onset for EGCUT GWAS (69.8±13.8); EGCUT metabochip (61.7±10.8).
FGENTCARD	Middle Eastern	NO	NO	61.0±11.1	PMID:23202125; PMID:22745674
FHS	European	NO	NO	75.2±12.2a	PMID:26950853	Prospective study.
FamHS	European	YES	YES	see comments	PMID:8651220	Population based study. Featured participants with: family history of coronary heart disease, early-onset coronary heart disease. Probands were participants aged 45 to 69 years. Mean age of CAD onset not indicated.
GenRIC	East Asian	NO	YES	51.7±7.5	PMID:23364394; PMID:23202125
GerMIFSI	European	YES	YES	50.2±7.9	PMID:21088011	Study population featured participants having: first degree sibling(s) with severe CAD, early-onset disease. Myocardial infarction ≤ 65 years.
GerMIFSII	European	YES	YES	51.3±7.6	PMID:21088011	Study population featured participants having: a family history of CAD, early-onset disease, myocardial infarction ≤ 60 years.
GerMIFSIII	European	NO	NO	58.4±9.8	PMID:21088011	Age at myocardial infarction event ≤ 60 years.
GerMIFSIV	European	NO	NO	see comments	PMID:26343387	Age of study participants: men < 65 years, women < 70 years. Mean age of CAD onset not indicated.
GoDARTS	European	NO	NO	61.5±10.5	PMID:23202125; PMCID: PMC2127363
HPS	European	NO	NO	58.8±8.4	PMID:21378988	Average age at first myocardial infarction event: ≤ 60 years.
HSDS	European	NO	NO	see comments	PMID:18615340	Prospective case-control autopsy study of men aged 35 to 69 years. Mean age of CAD onset not indicated.
IPM-AfricanAmerican	African American	NO	NO	see comments	PMID:23743551	Age of study participants: ≥ 18 years. Mean age of CAD onset not indicated.
IPM-EuropeanAmerican	European	NO	NO	see comments	PMID:23743551	Age of study participants: ≥ 18 years. Mean age of CAD onset not indicated.
IPM-HispanicAmerican	Hispanic	NO	NO	see comments	PMID:23743551	Age of study participants: ≥ 18 years. Mean age of CAD onset not indicated.
ITH_2	European	NO	NO	63.3±10.6	PMID:15364185; PMID:23202125
LIFE-Heart	European	NO	NO	see comments	PMID:22216169	Study participants were aged: 18 to 85 years. Mean age of CAD onset not indicated.
LOLIPOP	South Asian	NO	NO	59.3±9.7	PMID:23202125; PMID:21378988	Average age at first myocardial infarction event: ≤ 60 years.
LURIC	European	NO	NO	58.9±13.0	PMID:23202125; PMID:11258203	Mean age of study participants was 62.11±11 years in men and 65±10 years in women.
MAYOVDB	European	NO	NO	see comments	PMID:24689004	Mean age of study partcipants was 70.4±11.2. Mean age of CAD onset not indicated.
MEDSTAR	European	NO	YES	48.9±6.4	PMID:21239051	Cases were selected to be young men ≤ 55 years, women ≤ 60 years.
MIGEN	European	NO	YES	male(41)/female(47)	PMID: 19198609	Featured participants with: early-onset myocardial infarction, men ≤ 50 years, women ≤ 60 years.
OHGS_A2	European	YES	YES	48.2±7.0	PMID: 22319020	Featured early-onset CAD cases with a family history of CAD, men ≤ 55 years, women ≤ 65 years.
OHGS_B2	European	YES	YES	49.8±7.7	PMID: 22319020	Featured early-onset CAD cases with a family history of CAD, men ≤ 55 years, women ≤ 65 years.
OHGS_C2	European	YES	YES	54.4±8.6	PMID: 22319020	Featured early-onset CAD cases with a family history of CAD, men ≤ 55 years, women ≤ 65 years.
PENNCATH	European	NO	YES	52.7±7.6	PMID:21239051	Cases were selected to be young, men ≤ 60 years, women ≤ 65 years.
PIVUS	European	NO	NO	65.0±7.2	PMID:23202125; PMID:16141402	Elderly population
PREDICTCVD	European	NO	NO	see comments	PMID:26343387; PMID: 25422363	Age of study participants was: 30 to 59 years. Mean age of CAD onset not indicated.
PROCARDIS	European	YES	YES	53.2±7.2	PMID:21378988	Precocious; 80% had a sibling in whom CAD was diagnosed before age 66.
PROMIS1	South Asian	NO	YES	53.8±10.6	PMID:21378988; PMID:19404752	Age of study participants was: 30 to 80 years.
PROMIS2	South Asian	NO	YES	53.8±10.6	PMID:21378988	Average age at first myocardial infarction event: ≤ 60 years.
PROSPER	European	NO	NO	see comments	PMID:21977987	Prospective study. Age of study participants was 70 to 82 years. Mean age of participants was 75.3±3.4 years. Mean age of CAD onset not indicated.
RS	European	NO	NO	80.6±10.1a	PMID:24258680; PMID:26950853	Prospective study. Examined determinants of chronic disease in older adults. Age of study participants was ≥ 55 years.
SDS	South Asian	NO	NO	see comments	PMID:23209189; PMID:24795349	Mean age of study particpants was 53.1±12.2. Mean age of CAD onset not indicated.
THISEAS	European	NO	NO	61.1±10.4	PMID:20167083; PMID:23202125
TWINGENE	European	NO	NO	see comments	PMID: 8981957; PMID: 26343387	Study population included participants aged 52 to 86 years. Mean age of participants was 65.5 years. Mean age of CAD onset not indicated.
ULSAM	European	NO	NO	72.5±8.7	PMID:16030278; PMID:23202125	Elderly men. ≥ 70 years.
WGHS	European	NO	NO	see comments	PMID:18070814	Study population comprised women ≥ 45 years. Mean age of CAD onset not indicated.
WTCCC	European	YES	YES	49.8±7.7	PMID: 22319020	Featured early-onset CAD cases with a family history of CAD, men ≤ 55 years, women ≤ 65 years.
aIncident myocardial infarction age (mean±SD)
CAD: Coronary Artery Disease
