# Supplementary material for: Identifying systematic heterogeneity patterns in genetic association meta-analysis studies
Source: PLoS Genet. 2017 May 1;13(5):e1006755. doi: 10.1371/journal.pgen.1006755 (PMC5432194; doi:10.1371/journal.pgen.1006755)
Supplement: S6 Table — (XLSX) [file pgen.1006755.s015.xlsx]

## Sheet: Sheet1
S6 Table: Dataset employed in computing M statistics for 214 FDR ≤ 5% lead variants in the CARDIoGRAMplusC4D GWAS meta-analysis
variants	beta_flipped	gcse	studies	cases	controls	fdr214_gwas46
chr10:75595440:D	-0.063255	0.160795	01	278	312	1			notes:
chr11:100634736:D	-0.00041045	0.144325	01	278	312	1			beta_flipped:	Effect-sizes of the variants were flipped to ensure that effect alleles were in alignment
chr11:77185247:I	0.075299	0.141529	01	278	312	1			gcse:	Standard errors of effect-sizes were genomically corrected
chr12:76386403:I	0.06133	0.189336	01	278	312	1			studies:	Study ids
chr14:75614504:I	0.19341	0.136275	01	278	312	1			cases:	Number of cases in each study
chr16:75308440:D	-0.037935	0.131289	01	278	312	1			controls:	Number of controls in each study
chr19:17857761:I	0.057224	0.12107	01	278	312	1			fdr214_gwas46:	A value of 1 indicates variants present in the FDR 214 list of loci only whilst a value of 2 indicates variants present in both the GWAS46 list of loci and the FDR 214 list of loci
chr19:41790086:D	0.20375	0.191782	01	278	312	1
chr20:33591107:I	0.44403	0.225689	01	278	312	1
chr20:47456892:I	-0.039128	0.184606	01	278	312	1
chr2:203828796:I	0.1678	0.189305	01	278	312	2
chr2:21378433:D	0.055673	0.149455	01	278	312	2
chr2:227029688:D	0.12261	0.128174	01	278	312	1
chr2:44074126:D	-0.028969	0.147667	01	278	312	2
chr3:138099161:I	-0.11607	0.1668	01	278	312	2
chr3:172117455:D	-0.089029	0.141714	01	278	312	1
chr4:82625720:D	-0.079445	0.170974	01	278	312	1
chr6:2274487:D	0.05998	0.137344	01	278	312	1
chr8:142230002:D	0.0098508	0.219891	01	278	312	1
rs10071096	-0.15554	0.130919	01	278	312	1
rs10139550	-0.20565	0.143996	01	278	312	2
rs10168194	-0.071958	0.141477	01	278	312	1
rs10785143	-0.02478	0.182406	01	278	312	1
rs10818576	0.0042467	0.205734	01	278	312	1
rs10840293	0.040736	0.124987	01	278	312	2
rs10841443	0.18724	0.133283	01	278	312	1
rs10857147	0.037554	0.151532	01	278	312	1
rs10868271	0.11534	0.133489	01	278	312	1
rs11057789	0.055847	0.219603	01	278	312	1
rs11065979	-0.055005	0.121584	01	278	312	2
rs11079536	-0.068927	0.125192	01	278	312	1
rs11099401	0.080171	0.155974	01	278	312	1
rs11172113	0.036338	0.123958	01	278	312	1
rs11174220	0.19755	0.199843	01	278	312	1
rs11191416	-0.29832	0.203174	01	278	312	2
rs111915373	-0.31405	0.365234	01	278	312	1
rs11206510	-0.11662	0.156333	01	278	312	2
rs112941079	-0.041372	0.184504	01	278	312	1
rs113756303	0.040513	0.170778	01	278	312	1
rs114031344	0.091525	0.433562	01	278	312	1
rs114423570	0.13724	0.193839	01	278	312	1
rs1150500	-0.23589	0.210679	01	278	312	1
rs1154673	0.18401	0.121656	01	278	312	1
rs11556924	-0.32324	0.208561	01	278	312	2
rs11601507	0.46732	0.273733	01	278	312	1
rs11617955	0.037818	0.200223	01	278	312	2
rs11632899	-0.01621	0.129983	01	278	312	1
rs11636914	0.20667	0.125377	01	278	312	1
rs11723436	-0.15066	0.144644	01	278	312	1
rs11810571	0.15413	0.168517	01	278	312	1
rs11838776	-0.14194	0.146248	01	278	312	2
rs11850624	0.15648	0.180381	01	278	312	1
rs11911017	0.17479	0.162584	01	278	312	1
rs12202017	0.21053	0.135813	01	278	312	2
rs12619842	-0.12257	0.176268	01	278	312	1
rs12632550	0.44746	0.148983	01	278	312	1
rs12675257	0.12462	0.197478	01	278	312	1
rs12801636	0.13569	0.166327	01	278	312	1
rs12826942	0.099745	0.149589	01	278	312	1
rs12899265	-0.32619	0.216992	01	278	312	1
rs12922	-0.042366	0.203626	01	278	312	1
rs13003675	-0.0092175	0.156776	01	278	312	1
rs13132376	-0.12964	0.186148	01	278	312	1
rs133441	0.17336	0.152838	01	278	312	1
rs1351525	0.10831	0.14046	01	278	312	1
rs13734	0.24924	0.154236	01	278	312	1
rs138668271	-0.77833	0.694022	01	278	312	1
rs1411357	-0.18577	0.127619	01	278	312	1
rs1412444	0.23564	0.148068	01	278	312	2
rs142695226	0.18792	0.186426	01	278	312	1
rs143803699	0.48431	0.575748	01	278	312	1
rs144014513	-1.2957	0.507441	01	278	312	1
rs147339903	-0.21085	0.380501	01	278	312	1
rs1591805	-0.12052	0.135175	01	278	312	1
rs1638446	0.18619	0.128091	01	278	312	1
rs16986953	0.18232	0.251824	01	278	312	2
rs17000775	-0.47865	0.263894	01	278	312	1
rs17087335	-0.011794	0.159788	01	278	312	2
rs17411031	-0.11512	0.139822	01	278	312	1
rs17517928	0.14884	0.141375	01	278	312	1
rs17581137	-0.023471	0.13681	01	278	312	1
rs17678683	0.11707	0.201138	01	278	312	2
rs1870634	0.0080661	0.133828	01	278	312	2
rs1873197	-0.069409	0.309213	01	278	312	1
rs1888657	-0.19417	0.11926	01	278	312	1
rs1924981	0.023569	0.141477	01	278	312	1
rs194937	-0.13343	0.168393	01	278	312	1
rs1963861	-0.05479	0.123743	01	278	312	1
rs1964272	-0.1906	0.12583	01	278	312	1
rs2001846	-0.04219	0.122427	01	278	312	1
rs2081914	0.060675	0.122488	01	278	312	1
rs2107595	-0.047444	0.163818	01	278	312	2
rs2128739	-0.12066	0.125521	01	278	312	2
rs2146324	0.24785	0.16351	01	278	312	1
rs2153219	-0.054864	0.179291	01	278	312	1
rs2244608	0.19043	0.137828	01	278	312	1
rs2280003	-0.10948	0.128205	01	278	312	1
rs2487928	0.25167	0.133242	01	278	312	2
rs2519093	0.02096	0.164795	01	278	312	2
rs2521501	0.12094	0.13425	01	278	312	1
rs2522518	0.026924	0.162091	01	278	312	1
rs2552527	-0.062211	0.118088	01	278	312	1
rs2575716	0.10416	0.124699	01	278	312	1
rs2681472	0.1161	0.15437	01	278	312	2
rs2712172	0.082886	0.143462	01	278	312	1
rs2715879	0.21528	0.144911	01	278	312	1
rs2789422	-0.24888	0.14012	01	278	312	1
rs2820315	-0.0048635	0.14707	01	278	312	1
rs2836633	0.031455	0.137242	01	278	312	1
rs2843152	0.31426	0.164589	01	278	312	1
rs28451064	0.061935	0.207132	01	278	312	2
rs28463395	-0.29062	0.208057	01	278	312	1
rs28470722	-0.064134	0.172105	01	278	312	1
rs2876643	-0.031829	0.124072	01	278	312	1
rs288187	-0.47365	0.175045	01	278	312	1
rs2891168	0.29849	0.123887	01	278	312	2
rs33998987	-0.13916	0.168218	01	278	312	1
rs34434037	0.061017	0.168403	01	278	312	1
rs35465346	-0.52379	0.182519	01	278	312	1
rs35879803	-0.23322	0.136769	01	278	312	1
rs35895680	-0.089682	0.158081	01	278	312	1
rs3735352	0.22517	0.152766	01	278	312	1
rs3760128	-0.11597	0.127063	01	278	312	1
rs3771719	-0.085748	0.125943	01	278	312	1
rs3782774	-0.10362	0.13244	01	278	312	1
rs3813127	0.098949	0.132872	01	278	312	1
rs3918226	-0.045938	0.31279	01	278	312	2
rs3930524	-0.12096	0.127855	01	278	312	1
rs4074793	0.085729	0.20817	01	278	312	1
rs421329	-0.12135	0.148551	01	278	312	1
rs433903	0.033754	0.175919	01	278	312	1
rs4420638	0.36069	0.245347	01	278	312	2
rs4468572	0.00052943	0.150782	01	278	312	2
rs4472337	0.23081	0.172526	01	278	312	1
rs4593108	-0.052473	0.232742	01	278	312	2
rs4719608	0.096996	0.1368	01	278	312	1
rs4783977	-0.35	0.269034	01	278	312	1
rs4835911	-0.14248	0.123753	01	278	312	1
rs55702147	0.93646	0.572859	01	278	312	1
rs55730499	0.75513	0.318815	01	278	312	2
rs56062135	0.099059	0.161577	01	278	312	2
rs56289821	-0.16345	0.181779	01	278	312	2
rs56336142	0.028901	0.156889	01	278	312	2
rs56356271	0.32176	0.154493	01	278	312	1
rs57349798	-0.13799	0.130734	01	278	312	1
rs57759964	0.29788	0.180412	01	278	312	1
rs58811396	-0.0027085	0.161135	01	278	312	1
rs59334183	-0.021559	0.170059	01	278	312	1
rs59898454	-0.37765	0.428308	01	278	312	1
rs61182333	0.3939	0.200748	01	278	312	1
rs6129767	0.11401	0.142084	01	278	312	1
rs62017965	0.18854	0.124442	01	278	312	1
rs6538177	-0.048173	0.149784	01	278	312	1
rs663129	0.20824	0.142495	01	278	312	2
rs6689306	-0.19003	0.123105	01	278	312	2
rs6701118	0.15194	0.181244	01	278	312	1
rs68170813	0.030625	0.181224	01	278	312	1
rs7082705	-0.12427	0.127577	01	278	312	1
rs7158691	-0.087266	0.140562	01	278	312	1
rs7174745	-0.069248	0.121419	01	278	312	1
rs7212798	0.30502	0.172567	01	278	312	2
rs7260187	0.18872	0.30182	01	278	312	1
rs72676528	-0.2142	0.166594	01	278	312	1
rs72689147	-0.0029297	0.159181	01	278	312	2
rs72702224	-0.14141	0.136213	01	278	312	1
rs72823056	0.23644	0.227715	01	278	312	1
rs73184021	0.27065	0.460591	01	278	312	1
rs73222236	-0.36572	0.133941	01	278	312	1
rs73562014	-0.0084188	0.199421	01	278	312	1
rs741782	-0.034784	0.133972	01	278	312	1
rs742115	-0.015652	0.137128	01	278	312	1
rs742493	-0.43288	0.198023	01	278	312	1
rs748431	-0.11445	0.119589	01	278	312	1
rs7500448	-0.25893	0.151121	01	278	312	1
rs7528419	-0.41063	0.177338	01	278	312	2
rs75437342	-0.49854	0.395974	01	278	312	1
rs75657982	1.227	0.668257	01	278	312	1
rs7568458	0.21688	0.126354	01	278	312	2
rs7622285	0.010975	0.221423	01	278	312	1
rs7623687	0.027025	0.223613	01	278	312	1
rs763475	-0.37194	0.232197	01	278	312	1
rs76465615	0.14979	0.210689	01	278	312	1
rs781622	0.13583	0.151892	01	278	312	1
rs78490412	-0.34694	0.162852	01	278	312	1
rs7965800	-0.14402	0.123085	01	278	312	1
rs7994130	-0.096084	0.129469	01	278	312	1
rs8042271	-0.44543	0.337547	01	278	312	2
rs8045120	-0.056676	0.138074	01	278	312	1
rs8104311	0.15321	0.125809	01	278	312	1
rs833509	-0.32033	0.142475	01	278	312	1
rs869396	-0.068567	0.127372	01	278	312	1
rs925229	0.0034706	0.117009	01	278	312	1
rs9306	0.10243	0.118129	01	278	312	1
rs9349379	0.10763	0.134106	01	278	312	2
rs9379774	0.099463	0.164507	01	278	312	1
rs9486719	-0.29728	0.159222	01	278	312	1
rs9532984	-0.15442	0.11963	01	278	312	1
rs9591012	0.031222	0.135432	01	278	312	1
rs9608859	-0.021781	0.130004	01	278	312	1
rs9630156	1.1182	0.572459	01	278	312	1
rs9914266	-0.14797	0.128441	01	278	312	1
rs9970807	-0.029207	0.214545	01	278	312	2
chr10:75595440:D	-0.0628767	0.0985742	02	397	2474	1
chr11:100634736:D	-0.0146824	0.0975538	02	397	2474	1
chr11:77185247:I	0.0759574	0.0861635	02	397	2474	1
chr12:76386403:I	0.168637	0.146009	02	397	2474	1
chr14:75614504:I	-0.0310531	0.0812173	02	397	2474	1
chr16:75308440:D	0.0143744	0.0835458	02	397	2474	1
chr19:17857761:I	0.101247	0.0800286	02	397	2474	1
chr19:41790086:D	-0.0711365	0.114843	02	397	2474	1
chr20:33591107:I	0.037951	0.134871	02	397	2474	1
chr20:47456892:I	-0.142913	0.111706	02	397	2474	1
chr2:203828796:I	0.25696	0.116002	02	397	2474	2
chr2:21378433:D	0.0827732	0.102993	02	397	2474	2
chr2:227029688:D	-0.0333918	0.0803833	02	397	2474	1
chr2:44074126:D	-0.109947	0.0948614	02	397	2474	2
chr3:138099161:I	-0.112875	0.113334	02	397	2474	2
chr3:172117455:D	-0.0249641	0.0878008	02	397	2474	1
chr4:82625720:D	0.0435457	0.0851752	02	397	2474	1
chr6:2274487:D	0.158	0.0848681	02	397	2474	1
chr8:142230002:D	-0.0691017	0.147828	02	397	2474	1
rs10071096	0.0173692	0.0837363	02	397	2474	1
rs10139550	0.105799	0.0778434	02	397	2474	2
rs10168194	0.0279073	0.0805958	02	397	2474	1
rs10785143	-0.130896	0.103629	02	397	2474	1
rs10818576	-0.144791	0.0925869	02	397	2474	1
rs10840293	-0.0792737	0.0788845	02	397	2474	2
rs10841443	-0.0387722	0.0894368	02	397	2474	1
rs10857147	0.0392175	0.0885871	02	397	2474	1
rs10868271	0.0798213	0.0842309	02	397	2474	1
rs11057789	0.121101	0.138969	02	397	2474	1
rs11065979	0.0772621	0.0846155	02	397	2474	2
rs11079536	0.0563162	0.0786543	02	397	2474	1
rs11099401	0.00203388	0.102537	02	397	2474	1
rs11170820	0.014803	0.212593	02	397	2474	1
rs11172113	-0.0741447	0.0773415	02	397	2474	1
rs11174220	0.133451	0.114711	02	397	2474	1
rs11191416	0.00590428	0.12155	02	397	2474	2
rs111915373	0.216916	0.226661	02	397	2474	1
rs11206510	0.0732539	0.125624	02	397	2474	2
rs112941079	0.0595373	0.108592	02	397	2474	1
rs113756303	0.095237	0.1079	02	397	2474	1
rs114031344	0.259293	0.162232	02	397	2474	1
rs114423570	0.0881856	0.110541	02	397	2474	1
rs1150500	0.00738095	0.127283	02	397	2474	1
rs1154673	0.131018	0.07634	02	397	2474	1
rs11556924	0.161181	0.0954937	02	397	2474	2
rs11601507	-0.226822	0.206993	02	397	2474	1
rs11617955	0.186012	0.133667	02	397	2474	2
rs11632899	0.0748602	0.0854896	02	397	2474	1
rs11636914	-0.221941	0.0915645	02	397	2474	1
rs11723436	0.0374271	0.0862484	02	397	2474	1
rs11810571	-0.0899795	0.103079	02	397	2474	1
rs11838776	0.0164521	0.0903419	02	397	2474	2
rs11850624	0.0944189	0.0969945	02	397	2474	1
rs11911017	-0.0390453	0.102879	02	397	2474	1
rs12202017	-0.15195	0.0862137	02	397	2474	2
rs12619842	-0.153773	0.11768	02	397	2474	1
rs12632550	0.0670081	0.0862043	02	397	2474	1
rs12675257	-0.0465891	0.115717	02	397	2474	1
rs12801636	-0.126091	0.0923805	02	397	2474	1
rs12826942	-0.272038	0.111208	02	397	2474	1
rs12899265	-0.0862223	0.140339	02	397	2474	1
rs12922	-0.208963	0.136141	02	397	2474	1
rs13003675	0.110165	0.0846183	02	397	2474	1
rs13132376	0.0727895	0.124424	02	397	2474	1
rs133441	0.00400932	0.0993391	02	397	2474	1
rs1351525	0.0870647	0.0884988	02	397	2474	1
rs13734	-0.0416729	0.099324	02	397	2474	1
rs138668271	0.2538	0.648372	02	397	2474	1
rs140683786	0.171632	0.30418	02	397	2474	1
rs1411357	-0.0355249	0.0793702	02	397	2474	1
rs1412444	-0.0726057	0.0808692	02	397	2474	2
rs142695226	0.280881	0.122275	02	397	2474	1
rs143803699	0.612779	0.316005	02	397	2474	1
rs144014513	-0.0812352	0.343679	02	397	2474	1
rs147339903	-0.351104	0.309998	02	397	2474	1
rs1591805	-0.0173618	0.0779767	02	397	2474	1
rs1638446	0.0724505	0.0825443	02	397	2474	1
rs16986953	0.315243	0.146373	02	397	2474	2
rs17000775	-0.301818	0.23631	02	397	2474	1
rs17087335	0.180418	0.0930642	02	397	2474	2
rs17411031	-0.130559	0.0868176	02	397	2474	1
rs17517928	-0.102083	0.0976993	02	397	2474	1
rs17581137	-0.130365	0.0919487	02	397	2474	1
rs17678683	0.350275	0.148256	02	397	2474	2
rs181489382	0.0210532	0.398052	02	397	2474	1
rs184875903	-0.249391	0.575664	02	397	2474	1
rs1870634	0.124568	0.0847115	02	397	2474	2
rs1873197	-0.399806	0.253294	02	397	2474	1
rs1888657	-0.11514	0.0849539	02	397	2474	1
rs189046492	0.00312323	0.134767	02	397	2474	1
rs1924981	0.0776584	0.0801377	02	397	2474	1
rs194937	0.098632	0.0940567	02	397	2474	1
rs1963861	0.0738993	0.0789754	02	397	2474	1
rs1964272	0.0511945	0.0789244	02	397	2474	1
rs2001846	-0.0763965	0.0767697	02	397	2474	1
rs2081914	-0.0940479	0.0775686	02	397	2474	1
rs2107595	0.133617	0.0991858	02	397	2474	2
rs2128739	-0.0270331	0.0849643	02	397	2474	2
rs2146324	-0.0477698	0.139675	02	397	2474	1
rs2153219	-0.0910978	0.118534	02	397	2474	1
rs2244608	0.0130955	0.0868305	02	397	2474	1
rs2257129	0.23975	0.330032	02	397	2474	1
rs2280003	0.0614049	0.0792255	02	397	2474	1
rs2487928	-0.00692989	0.0787023	02	397	2474	2
rs2519093	0.0839702	0.116188	02	397	2474	2
rs2521501	0.0456356	0.0840817	02	397	2474	1
rs2522518	0.17252	0.0883334	02	397	2474	1
rs2552527	0.0397772	0.0784848	02	397	2474	1
rs2575716	-0.196039	0.0823127	02	397	2474	1
rs2681472	0.0779914	0.0966573	02	397	2474	2
rs2712172	0.0982233	0.0825136	02	397	2474	1
rs2715879	0.0634059	0.0851895	02	397	2474	1
rs2789422	-0.102093	0.0926897	02	397	2474	1
rs2820315	0.190839	0.0822317	02	397	2474	1
rs2836633	0.0251979	0.0783787	02	397	2474	1
rs2843152	-0.158462	0.109278	02	397	2474	1
rs28451064	-0.00450463	0.12568	02	397	2474	2
rs28463395	-0.00573958	0.161837	02	397	2474	1
rs28470722	0.0221035	0.0954648	02	397	2474	1
rs2876643	0.0893287	0.0796647	02	397	2474	1
rs288187	-0.048213	0.109432	02	397	2474	1
rs2891168	0.177736	0.0783627	02	397	2474	2
rs33998987	-0.0852363	0.102279	02	397	2474	1
rs34434037	0.175289	0.0968799	02	397	2474	1
rs35465346	0.0667767	0.108264	02	397	2474	1
rs35879803	-0.105877	0.0816739	02	397	2474	1
rs35895680	-0.25214	0.0915575	02	397	2474	1
rs3735352	-0.0717698	0.0958639	02	397	2474	1
rs3760128	-0.186293	0.0854737	02	397	2474	1
rs3771719	0.0557332	0.076955	02	397	2474	1
rs3782774	0.0853829	0.0854295	02	397	2474	1
rs3813127	0.0161037	0.0893347	02	397	2474	1
rs3918226	0.183279	0.14394	02	397	2474	2
rs3930524	-0.0392978	0.0807182	02	397	2474	1
rs4074793	-0.00170065	0.182326	02	397	2474	1
rs421329	0.0192696	0.0952263	02	397	2474	1
rs433903	-0.157211	0.0999176	02	397	2474	1
rs4420638	-0.129967	0.132381	02	397	2474	2
rs4468572	0.0540222	0.0815858	02	397	2474	2
rs4472337	0.0368759	0.114995	02	397	2474	1
rs4593108	-0.0690156	0.101737	02	397	2474	2
rs4719608	0.0968451	0.0876677	02	397	2474	1
rs4783977	0.131628	0.164299	02	397	2474	1
rs4835911	0.0280356	0.0896157	02	397	2474	1
rs55702147	-0.311273	0.437539	02	397	2474	1
rs55730499	-0.0906966	0.208336	02	397	2474	2
rs56062135	0.0276245	0.0951266	02	397	2474	2
rs56289821	0.0118365	0.134304	02	397	2474	2
rs56336142	-0.137376	0.0962139	02	397	2474	2
rs56356271	0.247474	0.101863	02	397	2474	1
rs57349798	-0.0306026	0.0834751	02	397	2474	1
rs57759964	-0.035147	0.108316	02	397	2474	1
rs58811396	0.0597951	0.0951925	02	397	2474	1
rs59334183	0.0318009	0.0947255	02	397	2474	1
rs59898454	-0.629688	0.336823	02	397	2474	1
rs61182333	0.0955063	0.114156	02	397	2474	1
rs6129767	0.0425861	0.090482	02	397	2474	1
rs62017965	-0.0775245	0.0785484	02	397	2474	1
rs6538177	-0.104642	0.111568	02	397	2474	1
rs663129	0.127139	0.0855694	02	397	2474	2
rs6689306	0.0896913	0.0859801	02	397	2474	2
rs6701118	-0.0418363	0.116376	02	397	2474	1
rs67180937	0.0552332	0.0839505	02	397	2474	2
rs68170813	0.0324558	0.0918536	02	397	2474	1
rs7082705	-0.0146276	0.0838941	02	397	2474	1
rs7158691	-0.0815299	0.0903524	02	397	2474	1
rs7174745	-0.00444717	0.0763313	02	397	2474	1
rs7212798	-0.0344283	0.121018	02	397	2474	2
rs7260187	-0.157284	0.18517	02	397	2474	1
rs72676528	0.175657	0.0899122	02	397	2474	1
rs72689147	-0.226554	0.104668	02	397	2474	2
rs72702224	0.0795875	0.0800982	02	397	2474	1
rs72823056	-0.150623	0.126954	02	397	2474	1
rs73184021	0.247941	0.212126	02	397	2474	1
rs73222236	-0.0752758	0.082659	02	397	2474	1
rs73562014	-0.167627	0.126117	02	397	2474	1
rs741782	0.117315	0.0843536	02	397	2474	1
rs742115	-0.0720459	0.0891076	02	397	2474	1
rs742493	-0.256165	0.128148	02	397	2474	1
rs748431	-0.0496972	0.0766854	02	397	2474	1
rs7500448	-0.0858633	0.09853	02	397	2474	1
rs7528419	0.00577165	0.0919649	02	397	2474	2
rs75437342	-0.145704	0.241832	02	397	2474	1
rs75657982	-0.0660682	0.347203	02	397	2474	1
rs7568458	0.0598044	0.0774835	02	397	2474	2
rs7622285	0.0655227	0.095771	02	397	2474	1
rs76233235	0.00214084	0.206477	02	397	2474	1
rs7623687	-0.00175746	0.138205	02	397	2474	1
rs763475	0.0336733	0.144366	02	397	2474	1
rs76465615	0.0298897	0.13993	02	397	2474	1
rs781622	0.0370262	0.0824844	02	397	2474	1
rs78490412	-0.118522	0.12003	02	397	2474	1
rs7965800	-0.0592052	0.0785113	02	397	2474	1
rs7994130	-0.0452592	0.081184	02	397	2474	1
rs8045120	0.0320806	0.0815529	02	397	2474	1
rs8104311	-0.0969117	0.0808088	02	397	2474	1
rs833509	0.0035425	0.0879846	02	397	2474	1
rs869396	0.0498773	0.0795109	02	397	2474	1
rs925229	0.00957937	0.0754989	02	397	2474	1
rs9306	-0.0272775	0.0780725	02	397	2474	1
rs9349379	0.0838877	0.0903526	02	397	2474	2
rs9379774	0.0285221	0.106958	02	397	2474	1
rs9486719	-0.276903	0.112895	02	397	2474	1
rs9532984	-0.13103	0.0778265	02	397	2474	1
rs9591012	-0.0949739	0.082339	02	397	2474	1
rs9608859	-0.0225899	0.0776572	02	397	2474	1
rs9630156	0.14453	0.278075	02	397	2474	1
rs9914266	0.00482531	0.0809669	02	397	2474	1
rs9970807	-0.280337	0.159396	02	397	2474	2
chr10:75595440:D	-0.1727	0.0895643	03	454	8443	1
chr11:100634736:D	-0.0371	0.0849277	03	454	8443	1
chr11:77185247:I	0.0227	0.0724751	03	454	8443	1
chr12:76386403:I	-0.0659	0.0998488	03	454	8443	1
chr14:75614504:I	0.0017	0.0717883	03	454	8443	1
chr16:70153814:D	0.113	0.105608	03	454	8443	1
chr16:75308440:D	-0.0421	0.072954	03	454	8443	1
chr19:17857761:I	-0.0118	0.0692018	03	454	8443	1
chr19:41790086:D	0.1904	0.0980398	03	454	8443	1
chr20:33591107:I	-0.0713	0.12109	03	454	8443	1
chr20:47456892:I	0.0086	0.0994051	03	454	8443	1
chr2:203828796:I	0.0339	0.10183	03	454	8443	2
chr2:21378433:D	0.1837	0.091091	03	454	8443	2
chr2:227029688:D	-0.0534	0.0749517	03	454	8443	1
chr2:44074126:D	-0.2431	0.0840645	03	454	8443	2
chr3:138099161:I	0.0626	0.0916355	03	454	8443	2
chr3:172117455:D	-0.0923	0.0768242	03	454	8443	1
chr4:82625720:D	-0.0253	0.078715	03	454	8443	1
chr6:2274487:D	0.0418	0.0719336	03	454	8443	1
chr8:142230002:D	0.0375	0.113513	03	454	8443	1
rs10071096	-0.0205	0.0726919	03	454	8443	1
rs10139550	0.0841	0.0752391	03	454	8443	2
rs10168194	0.0148	0.0719416	03	454	8443	1
rs10785143	-0.0856	0.0897125	03	454	8443	1
rs10818576	0.2651	0.0765732	03	454	8443	1
rs10840293	-0.0092	0.0705803	03	454	8443	2
rs10841443	0.0002	0.0770047	03	454	8443	1
rs10857147	0.0952	0.0822232	03	454	8443	1
rs10868271	0.0904	0.0738182	03	454	8443	1
rs11057789	-0.1196	0.126241	03	454	8443	1
rs11065979	-0.02	0.0771731	03	454	8443	2
rs11079536	-0.0753	0.069342	03	454	8443	1
rs11099401	-0.0228	0.0871371	03	454	8443	1
rs11170820	0.1566	0.14315	03	454	8443	1
rs11172113	-0.0013	0.0727957	03	454	8443	1
rs11174220	0.142	0.0923504	03	454	8443	1
rs11191416	-0.0642	0.119925	03	454	8443	2
rs111915373	-0.2179	0.193768	03	454	8443	1
rs11206510	0.018	0.0869908	03	454	8443	2
rs112941079	-0.0263	0.10306	03	454	8443	1
rs113756303	-0.0906	0.0896127	03	454	8443	1
rs114031344	-0.0055	0.19524	03	454	8443	1
rs114423570	0.0559	0.0917454	03	454	8443	1
rs1150500	-0.1144	0.121622	03	454	8443	1
rs1154673	0.0052	0.0711702	03	454	8443	1
rs11556924	-0.094	0.0710593	03	454	8443	2
rs115696548	-0.0127	0.0708425	03	454	8443	1
rs11601507	0.1098	0.16598	03	454	8443	1
rs11617955	-0.1719	0.112793	03	454	8443	2
rs11632899	-0.0378	0.0751322	03	454	8443	1
rs11636914	-0.0346	0.0769795	03	454	8443	1
rs11723436	0.0276	0.0738041	03	454	8443	1
rs11810571	0.0729	0.0984714	03	454	8443	1
rs11838776	0.0939	0.074993	03	454	8443	2
rs11850624	0.1138	0.0940728	03	454	8443	1
rs11911017	-0.0207	0.097821	03	454	8443	1
rs12202017	-0.1103	0.0776733	03	454	8443	2
rs12619842	-0.1047	0.0964616	03	454	8443	1
rs12632550	-0.021	0.0779234	03	454	8443	1
rs12675257	0.0574	0.0981547	03	454	8443	1
rs12801636	-0.0192	0.083643	03	454	8443	1
rs12826942	0.106	0.0791637	03	454	8443	1
rs12899265	-0.2478	0.102008	03	454	8443	1
rs12922	-0.0001	0.113487	03	454	8443	1
rs13003675	0.0744	0.0721282	03	454	8443	1
rs13132376	0.1602	0.105435	03	454	8443	1
rs133441	0.0885	0.0781059	03	454	8443	1
rs1351525	0.0572	0.0761859	03	454	8443	1
rs13734	0.0937	0.0865663	03	454	8443	1
rs138668271	0.6037	0.265718	03	454	8443	1
rs140683786	0.5901	0.267537	03	454	8443	1
rs1411357	-0.0671	0.0712892	03	454	8443	1
rs1412444	0.0865	0.0722371	03	454	8443	2
rs142695226	0.3056	0.0915306	03	454	8443	1
rs143803699	-0.0747	0.268859	03	454	8443	1
rs144014513	-0.0578	0.324928	03	454	8443	1
rs147339903	-0.0259	0.247615	03	454	8443	1
rs148498907	0.5848	0.383945	03	454	8443	1
rs1591805	-0.0543	0.0695719	03	454	8443	1
rs1638446	0.0851	0.0741853	03	454	8443	1
rs16986953	0.2621	0.127961	03	454	8443	2
rs17000775	-0.204	0.15069	03	454	8443	1
rs17087335	-0.0029	0.0867186	03	454	8443	2
rs17411031	-0.1217	0.0803788	03	454	8443	1
rs17517928	-0.1854	0.0839364	03	454	8443	1
rs17581137	-0.0894	0.0801842	03	454	8443	1
rs17678683	0.1768	0.111731	03	454	8443	2
rs180803	0.1206	0.308502	03	454	8443	2
rs181489382	-0.2031	0.312171	03	454	8443	1
rs184875903	0.2917	0.267675	03	454	8443	1
rs1870634	0.0185	0.0741601	03	454	8443	2
rs1873197	-0.0807	0.153479	03	454	8443	1
rs1888657	-0.0965	0.0741863	03	454	8443	1
rs189046492	0.1901	0.105651	03	454	8443	1
rs1924981	-0.051	0.0742932	03	454	8443	1
rs194937	-0.0696	0.0958828	03	454	8443	1
rs1963861	0.1124	0.0699289	03	454	8443	1
rs1964272	-0.0696	0.0792	03	454	8443	1
rs2001846	0.035	0.0690082	03	454	8443	1
rs2081914	0.0756	0.06922	03	454	8443	1
rs2107595	0.0485	0.0919632	03	454	8443	2
rs2128739	0.0185	0.077035	03	454	8443	2
rs2146324	0.1175	0.0813701	03	454	8443	1
rs2153219	-0.0408	0.0970495	03	454	8443	1
rs2244608	-0.0461	0.0750505	03	454	8443	1
rs2257129	0.4087	0.286972	03	454	8443	1
rs2280003	0.0726	0.0719941	03	454	8443	1
rs2487928	0.1615	0.0683245	03	454	8443	2
rs2519093	0.017	0.0859804	03	454	8443	2
rs2521501	0.0979	0.0733302	03	454	8443	1
rs2522518	0.2174	0.0837186	03	454	8443	1
rs2552527	-0.0458	0.0702879	03	454	8443	1
rs2575716	0.0916	0.0794561	03	454	8443	1
rs2681472	0.039	0.0925955	03	454	8443	2
rs2712172	0.0149	0.0788017	03	454	8443	1
rs2715879	0.0316	0.0796639	03	454	8443	1
rs2789422	0.0937	0.0731668	03	454	8443	1
rs2820315	0.0401	0.0741863	03	454	8443	1
rs2836633	0.1233	0.0688297	03	454	8443	1
rs2843152	-0.1681	0.0812723	03	454	8443	1
rs28451064	0.0537	0.10249	03	454	8443	2
rs28463395	-0.0643	0.114455	03	454	8443	1
rs28470722	0.0242	0.0703947	03	454	8443	1
rs2876643	0.1289	0.0711228	03	454	8443	1
rs288187	-0.0111	0.0928677	03	454	8443	1
rs2891168	0.1574	0.0690949	03	454	8443	2
rs33998987	-0.0404	0.0783721	03	454	8443	1
rs34434037	0.0932	0.0889683	03	454	8443	1
rs35465346	-0.0333	0.0936634	03	454	8443	1
rs35879803	0.1149	0.0714142	03	454	8443	1
rs35895680	-0.0958	0.0821254	03	454	8443	1
rs3735352	0.0528	0.080516	03	454	8443	1
rs3760128	-0.0624	0.0746048	03	454	8443	1
rs3771719	0.0149	0.0717409	03	454	8443	1
rs3782774	-0.0432	0.0732515	03	454	8443	1
rs3813127	0.0394	0.0764179	03	454	8443	1
rs3918226	0.1481	0.139803	03	454	8443	2
rs3930524	-0.1345	0.0703272	03	454	8443	1
rs4074793	0.2156	0.115012	03	454	8443	1
rs421329	-0.0344	0.0880527	03	454	8443	1
rs433903	0.156	0.100501	03	454	8443	1
rs4420638	0.047	0.0872046	03	454	8443	2
rs4468572	0.0719	0.0704764	03	454	8443	2
rs4472337	0.0884	0.0922113	03	454	8443	1
rs4593108	-0.2448	0.0998498	03	454	8443	2
rs4719608	0.0138	0.084003	03	454	8443	1
rs4783977	0.1636	0.152174	03	454	8443	1
rs4835911	0.0273	0.0700206	03	454	8443	1
rs55702147	-0.0559	0.314895	03	454	8443	1
rs55730499	0.2383	0.142723	03	454	8443	2
rs56062135	-0.0714	0.082808	03	454	8443	2
rs56289821	-0.1778	0.12655	03	454	8443	2
rs56336142	-0.1088	0.0880739	03	454	8443	2
rs56356271	0.0423	0.0883391	03	454	8443	1
rs57349798	-0.1408	0.0732969	03	454	8443	1
rs57759964	-0.2081	0.0936603	03	454	8443	1
rs58811396	0.0022	0.079803	03	454	8443	1
rs59334183	-0.0197	0.0912573	03	454	8443	1
rs59898454	-0.1746	0.243667	03	454	8443	1
rs61182333	0.0298	0.0966442	03	454	8443	1
rs6129767	0.053	0.0762969	03	454	8443	1
rs62017965	-0.0187	0.0685655	03	454	8443	1
rs6538177	0.1074	0.0871572	03	454	8443	1
rs663129	0.0332	0.0812793	03	454	8443	2
rs6689306	-0.0214	0.0711339	03	454	8443	2
rs6701118	0.1439	0.0994132	03	454	8443	1
rs67180937	-0.0227	0.0766659	03	454	8443	2
rs68170813	-0.0679	0.0815203	03	454	8443	1
rs7082705	-0.083	0.0731325	03	454	8443	1
rs7158691	0.0837	0.0787906	03	454	8443	1
rs7174745	0.0209	0.0687884	03	454	8443	1
rs7212798	0.0617	0.0970334	03	454	8443	2
rs7260187	-0.1182	0.144946	03	454	8443	1
rs72676528	0.1707	0.0858534	03	454	8443	1
rs72689147	-0.1067	0.0906221	03	454	8443	2
rs72702224	0.1568	0.0703584	03	454	8443	1
rs72823056	0.0818	0.104183	03	454	8443	1
rs73184021	-0.433	0.250339	03	454	8443	1
rs73222236	-0.132	0.0745685	03	454	8443	1
rs73562014	-0.0781	0.111601	03	454	8443	1
rs741782	0.055	0.0728794	03	454	8443	1
rs742115	-0.0476	0.0724256	03	454	8443	1
rs742493	0.1747	0.104394	03	454	8443	1
rs748431	-0.0529	0.070542	03	454	8443	1
rs7500448	-0.0359	0.0811442	03	454	8443	1
rs7528419	-0.097	0.0854863	03	454	8443	2
rs75437342	-0.1832	0.192351	03	454	8443	1
rs75657982	-0.1709	0.252204	03	454	8443	1
rs7568458	0.1177	0.0685766	03	454	8443	2
rs7622285	-0.0616	0.084603	03	454	8443	1
rs76233235	0.0078	0.150918	03	454	8443	1
rs7623687	-0.2487	0.10907	03	454	8443	1
rs763475	0.0308	0.128759	03	454	8443	1
rs76465615	0.0946	0.101466	03	454	8443	1
rs781622	0.0615	0.073192	03	454	8443	1
rs78490412	0.0072	0.0974176	03	454	8443	1
rs7965800	-0.0039	0.0704603	03	454	8443	1
rs7994130	-0.0757	0.0726021	03	454	8443	1
rs8042271	0.1355	0.162041	03	454	8443	2
rs8045120	0.1373	0.0705087	03	454	8443	1
rs8104311	0.038	0.0724146	03	454	8443	1
rs833509	-0.0674	0.0785597	03	454	8443	1
rs869396	-0.0875	0.0696768	03	454	8443	1
rs925229	0.0885	0.0697554	03	454	8443	1
rs9306	-0.0938	0.0706065	03	454	8443	1
rs9349379	0.1157	0.073307	03	454	8443	2
rs9379774	0.0262	0.0915175	03	454	8443	1
rs9486719	-0.0085	0.085692	03	454	8443	1
rs9532984	-0.0022	0.0689144	03	454	8443	1
rs9591012	0.0178	0.0720878	03	454	8443	1
rs9608859	0.1313	0.07175	03	454	8443	1
rs9630156	-0.0974	0.276295	03	454	8443	1
rs9914266	0.061	0.0717329	03	454	8443	1
rs9970807	0.0216	0.121352	03	454	8443	2
chr10:75595440:D	-0.023	0.0915178	04	505	1021	1
chr11:100634736:D	0.103	0.280696	04	505	1021	1
chr11:77185247:I	0.29	0.103393	04	505	1021	1
chr14:75614504:I	0.117	0.102574	04	505	1021	1
chr16:75308440:D	0.055	0.0828165	04	505	1021	1
chr19:17857761:I	0.261	0.215487	04	505	1021	1
chr19:41790086:D	1.782	0.862049	04	505	1021	1
chr20:33591107:I	0.03	0.179043	04	505	1021	1
chr20:47456892:I	-0.079	0.253056	04	505	1021	1
chr2:203828796:I	0.095	0.325021	04	505	1021	2
chr2:227029688:D	-0.248	0.138198	04	505	1021	1
chr2:44074126:D	-0.13	0.14045	04	505	1021	2
chr3:138099161:I	0.039	0.0972505	04	505	1021	2
chr4:82625720:D	-0.006	0.0954078	04	505	1021	1
chr6:2274487:D	0.016	0.0847615	04	505	1021	1
chr8:142230002:D	0.027	0.0936676	04	505	1021	1
rs10071096	-0.133	0.112913	04	505	1021	1
rs10139550	0.18	0.128575	04	505	1021	2
rs10168194	0.128	0.0773909	04	505	1021	1
rs10818576	-0.011	0.0894704	04	505	1021	1
rs10840293	0.106	0.0924391	04	505	1021	2
rs10841443	0.203	0.0899823	04	505	1021	1
rs10857147	0.132	0.0922344	04	505	1021	1
rs10868271	-0.131	0.0797454	04	505	1021	1
rs11057789	0.27	0.0980694	04	505	1021	1
rs11065979	-0.174	0.545831	04	505	1021	2
rs11079536	0.026	0.0881396	04	505	1021	1
rs11172113	0.177	0.0952031	04	505	1021	1
rs11174220	0.095	0.112606	04	505	1021	1
rs11191416	-0.247	0.0807691	04	505	1021	2
rs11206510	-0.065	0.168192	04	505	1021	2
rs114031344	-1.096	0.686998	04	505	1021	1
rs114423570	0.152	0.134615	04	505	1021	1
rs1154673	0.006	0.111582	04	505	1021	1
rs11556924	-0.219	0.190611	04	505	1021	2
rs11632899	-0.001	0.173822	04	505	1021	1
rs11636914	-0.134	0.0828165	04	505	1021	1
rs11723436	0.054	0.0936676	04	505	1021	1
rs11810571	0.033	0.0789264	04	505	1021	1
rs11838776	-0.035	0.140757	04	505	1021	2
rs11850624	0.154	0.11537	04	505	1021	1
rs11911017	0.266	0.116189	04	505	1021	1
rs12202017	-0.232	0.0814857	04	505	1021	2
rs12619842	-0.043	0.0936676	04	505	1021	1
rs12632550	0.075	0.100322	04	505	1021	1
rs12675257	0.096	0.131339	04	505	1021	1
rs12801636	-0.039	0.0932581	04	505	1021	1
rs12826942	0.1	0.160412	04	505	1021	1
rs12899265	-0.107	0.138198	04	505	1021	1
rs12922	0.029	0.0997073	04	505	1021	1
rs13003675	0.069	0.0875254	04	505	1021	1
rs13132376	-0.115	0.11496	04	505	1021	1
rs1351525	0.049	0.0779027	04	505	1021	1
rs13734	0.028	0.109023	04	505	1021	1
rs1411357	-0.196	0.0924391	04	505	1021	1
rs142695226	0.108	0.139017	04	505	1021	1
rs1591805	0.101	0.273734	04	505	1021	1
rs1638446	0.039	0.0822022	04	505	1021	1
rs16986953	0.045	0.0905965	04	505	1021	2
rs17087335	0.192	0.0789264	04	505	1021	2
rs17411031	0.033	0.103597	04	505	1021	1
rs17581137	-0.162	0.117622	04	505	1021	1
rs17678683	0.092	0.190201	04	505	1021	2
rs180803	-0.415	0.131442	04	505	1021	2
rs1870634	0.13	0.0916202	04	505	1021	2
rs1873197	-0.051	0.167066	04	505	1021	1
rs1924981	0.017	0.103597	04	505	1021	1
rs194937	0.26	0.129701	04	505	1021	1
rs1963861	0.161	0.114551	04	505	1021	1
rs2001846	-0.086	0.0809738	04	505	1021	1
rs2081914	-0.056	0.0909036	04	505	1021	1
rs2107595	0.143	0.0881396	04	505	1021	2
rs2128739	-0.087	0.084352	04	505	1021	2
rs2146324	-0.07	0.119772	04	505	1021	1
rs2153219	-0.065	0.0838401	04	505	1021	1
rs2244608	0.055	0.0861946	04	505	1021	1
rs2257129	0.154	0.0841473	04	505	1021	1
rs2280003	-0.253	0.0828165	04	505	1021	1
rs2487928	0.004	0.094077	04	505	1021	2
rs2519093	0.089	0.0995026	04	505	1021	2
rs2522518	0.075	0.113834	04	505	1021	1
rs2552527	-0.118	0.0927462	04	505	1021	1
rs2575716	-0.073	0.114141	04	505	1021	1
rs2681472	0.107	0.0990931	04	505	1021	2
rs2712172	-0.057	0.0831236	04	505	1021	1
rs2715879	-0.267	0.129906	04	505	1021	1
rs2820315	0.285	0.120898	04	505	1021	1
rs2836633	-0.047	0.0904941	04	505	1021	1
rs28470722	0.063	0.108102	04	505	1021	1
rs2876643	-0.014	0.0990931	04	505	1021	1
rs288187	-0.064	0.0886515	04	505	1021	1
rs2891168	0.247	0.0771862	04	505	1021	2
rs33998987	0.152	0.122843	04	505	1021	1
rs34434037	0.106	0.119874	04	505	1021	1
rs35879803	0.627	0.332187	04	505	1021	1
rs3735352	-0.058	0.0841473	04	505	1021	1
rs3760128	-0.001	0.11496	04	505	1021	1
rs3771719	0.044	0.0813833	04	505	1021	1
rs3782774	-0.127	0.0933605	04	505	1021	1
rs3813127	0.014	0.079643	04	505	1021	1
rs3930524	-0.04	0.0913131	04	505	1021	1
rs4074793	0.263	0.144443	04	505	1021	1
rs4420638	0.288	0.122638	04	505	1021	2
rs4468572	0.154	0.0812809	04	505	1021	2
rs4472337	-0.364	0.348566	04	505	1021	1
rs4593108	-0.006	0.0872183	04	505	1021	2
rs4719608	-0.008	0.109637	04	505	1021	1
rs4783977	0.102	0.217943	04	505	1021	1
rs4835911	-0.009	0.0926439	04	505	1021	1
rs56336142	-0.285	0.113834	04	505	1021	2
rs56356271	-0.023	0.284688	04	505	1021	1
rs57349798	-0.158	0.10329	04	505	1021	1
rs57759964	-0.127	0.144954	04	505	1021	1
rs58811396	-0.171	0.102676	04	505	1021	1
rs59334183	0.103	0.164814	04	505	1021	1
rs6129767	-0.084	0.0879349	04	505	1021	1
rs62017965	-0.365	0.221629	04	505	1021	1
rs6538177	0.184	0.143316	04	505	1021	1
rs663129	0.086	0.0933605	04	505	1021	2
rs6689306	-0.149	0.0810762	04	505	1021	2
rs6701118	0.056	0.0889586	04	505	1021	1
rs67180937	0.144	0.0812809	04	505	1021	2
rs68170813	0.01	0.113527	04	505	1021	1
rs7082705	-0.046	0.238929	04	505	1021	1
rs7174745	0.073	0.122126	04	505	1021	1
rs7212798	0.057	0.132158	04	505	1021	2
rs7260187	-0.533	0.44899	04	505	1021	1
rs72676528	-0.018	0.0933605	04	505	1021	1
rs72689147	-0.049	0.102369	04	505	1021	2
rs72702224	0.079	0.117315	04	505	1021	1
rs72823056	-0.168	0.112913	04	505	1021	1
rs73222236	0.053	0.188564	04	505	1021	1
rs73562014	-0.092	0.0905965	04	505	1021	1
rs741782	-0.11	0.0850686	04	505	1021	1
rs742115	-0.011	0.136663	04	505	1021	1
rs748431	-0.191	0.0878325	04	505	1021	1
rs7500448	0.014	0.103597	04	505	1021	1
rs7528419	-0.18	0.169625	04	505	1021	2
rs7568458	0.069	0.081588	04	505	1021	2
rs7622285	-0.135	0.0984789	04	505	1021	1
rs76233235	0.096	0.188768	04	505	1021	1
rs763475	-0.024	0.0911083	04	505	1021	1
rs76465615	0.083	0.153144	04	505	1021	1
rs781622	-0.046	0.0851709	04	505	1021	1
rs78490412	0.071	0.0842496	04	505	1021	1
rs7965800	0.001	0.100424	04	505	1021	1
rs7994130	-0.046	0.100731	04	505	1021	1
rs8042271	-0.11	0.0892657	04	505	1021	2
rs8045120	-0.053	0.168499	04	505	1021	1
rs8104311	0.144	0.0941794	04	505	1021	1
rs833509	0.027	0.0788241	04	505	1021	1
rs869396	0.036	0.084352	04	505	1021	1
rs925229	0.094	0.105849	04	505	1021	1
rs9379774	-0.22	0.162664	04	505	1021	1
rs9486719	-0.101	0.146899	04	505	1021	1
rs9532984	-0.161	0.0772885	04	505	1021	1
rs9591012	0.06	0.104621	04	505	1021	1
rs9608859	0.016	0.0826117	04	505	1021	1
rs9914266	0.025	0.0888562	04	505	1021	1
rs9970807	-0.412	0.266057	04	505	1021	2
chr10:75595440:D	-0.1701	0.136561	05	392	410	1
chr11:100634736:D	-0.14128	0.12942	05	392	410	1
chr11:77185247:I	0.038467	0.112879	05	392	410	1
chr12:76386403:I	0.090238	0.143287	05	392	410	1
chr14:75614504:I	0.11187	0.110916	05	392	410	1
chr16:70153814:D	-0.033619	0.151277	05	392	410	1
chr16:75308440:D	0.22747	0.108752	05	392	410	1
chr19:17857761:I	0.021151	0.110651	05	392	410	1
chr19:41790086:D	-0.23252	0.150863	05	392	410	1
chr20:33591107:I	0.098538	0.177388	05	392	410	1
chr20:47456892:I	-0.10642	0.151733	05	392	410	1
chr2:203828796:I	-0.034433	0.151945	05	392	410	2
chr2:21378433:D	0.14221	0.133091	05	392	410	2
chr2:227029688:D	0.076555	0.114237	05	392	410	1
chr2:44074126:D	-0.20034	0.126704	05	392	410	2
chr3:138099161:I	0.23672	0.146778	05	392	410	2
chr3:172117455:D	-0.072558	0.113919	05	392	410	1
chr4:82625720:D	-0.25476	0.116296	05	392	410	1
chr6:2274487:D	0.072564	0.112975	05	392	410	1
chr8:142230002:D	-0.089991	0.174481	05	392	410	1
rs10071096	-0.013079	0.112359	05	392	410	1
rs10139550	0.3271	0.110524	05	392	410	2
rs10168194	-0.025637	0.114481	05	392	410	1
rs10785143	0.13828	0.134364	05	392	410	1
rs10818576	0.29422	0.124847	05	392	410	1
rs10840293	0.11189	0.109834	05	392	410	2
rs10841443	0.16871	0.118216	05	392	410	1
rs10857147	0.26875	0.126004	05	392	410	1
rs10868271	0.11381	0.115235	05	392	410	1
rs11057789	-0.0053368	0.177748	05	392	410	1
rs11065979	0.025628	0.108083	05	392	410	2
rs11079536	0.0071314	0.107924	05	392	410	1
rs11099401	-0.19617	0.108508	05	392	410	1
rs11170820	0.20132	0.299073	05	392	410	1
rs11172113	-0.16592	0.107999	05	392	410	1
rs11174220	-0.098282	0.15291	05	392	410	1
rs11191416	-0.028741	0.185515	05	392	410	2
rs111915373	0.11149	0.252771	05	392	410	1
rs11206510	0.011205	0.143977	05	392	410	2
rs112941079	0.16985	0.150375	05	392	410	1
rs113756303	0.0085396	0.145123	05	392	410	1
rs114031344	-0.38603	0.280124	05	392	410	1
rs114423570	-0.24386	0.151627	05	392	410	1
rs1150500	-0.21238	0.196167	05	392	410	1
rs1154673	0.016944	0.108476	05	392	410	1
rs11556924	-0.041347	0.126471	05	392	410	2
rs115696548	0.12534	0.107351	05	392	410	1
rs11617955	-0.19973	0.163266	05	392	410	2
rs11632899	-0.14328	0.112932	05	392	410	1
rs11636914	-0.025211	0.110916	05	392	410	1
rs11723436	-0.037419	0.116126	05	392	410	1
rs11810571	0.046015	0.144115	05	392	410	1
rs11838776	0.033641	0.117335	05	392	410	2
rs11850624	-0.26256	0.147351	05	392	410	1
rs11911017	0.21278	0.148009	05	392	410	1
rs12202017	-0.1566	0.115967	05	392	410	2
rs12619842	0.028361	0.143404	05	392	410	1
rs12632550	0.045295	0.120083	05	392	410	1
rs12675257	0.40441	0.146799	05	392	410	1
rs12801636	0.049838	0.133993	05	392	410	1
rs12826942	-0.18376	0.123341	05	392	410	1
rs12899265	-0.051799	0.177738	05	392	410	1
rs12922	0.18033	0.179234	05	392	410	1
rs13003675	-0.18938	0.11011	05	392	410	1
rs13132376	0.24002	0.185366	05	392	410	1
rs133441	0.049581	0.124009	05	392	410	1
rs1351525	0.32348	0.112975	05	392	410	1
rs13734	0.11172	0.134131	05	392	410	1
rs138668271	1.1419	0.677562	05	392	410	1
rs140683786	-0.11966	0.516704	05	392	410	1
rs1411357	0.028039	0.115489	05	392	410	1
rs1412444	0.018609	0.112306	05	392	410	2
rs142695226	-0.041716	0.155765	05	392	410	1
rs143803699	-0.0006702	0.409172	05	392	410	1
rs144014513	-0.56647	0.504163	05	392	410	1
rs147339903	-0.1784	0.341778	05	392	410	1
rs148498907	-0.37216	0.614241	05	392	410	1
rs1591805	-0.058924	0.105545	05	392	410	1
rs1638446	-0.11447	0.112964	05	392	410	1
rs16986953	-0.023071	0.202894	05	392	410	2
rs17000775	0.1489	0.227711	05	392	410	1
rs17087335	0.18345	0.139022	05	392	410	2
rs17411031	0.22481	0.118248	05	392	410	1
rs17517928	-0.18361	0.122396	05	392	410	1
rs17581137	-0.10938	0.123298	05	392	410	1
rs17678683	0.0069911	0.181313	05	392	410	2
rs180803	0.39085	0.565308	05	392	410	2
rs181489382	0.11244	0.56325	05	392	410	1
rs184875903	-0.1398	0.453787	05	392	410	1
rs1870634	-0.075519	0.11306	05	392	410	2
rs1873197	-0.29705	0.222872	05	392	410	1
rs1888657	0.1096	0.106386	05	392	410	1
rs189046492	-0.27714	0.167626	05	392	410	1
rs1924981	0.17114	0.113526	05	392	410	1
rs194937	-0.014088	0.144338	05	392	410	1
rs1963861	0.14922	0.109176	05	392	410	1
rs1964272	-0.01457	0.105882	05	392	410	1
rs2081914	-0.076768	0.105803	05	392	410	1
rs2107595	0.14551	0.14421	05	392	410	2
rs2128739	-0.24729	0.120953	05	392	410	2
rs2146324	0.13792	0.133579	05	392	410	1
rs2153219	-0.24408	0.151754	05	392	410	1
rs2244608	0.14454	0.111755	05	392	410	1
rs2257129	-0.051861	0.416801	05	392	410	1
rs2280003	0.045645	0.110948	05	392	410	1
rs2487928	0.16902	0.108349	05	392	410	2
rs2519093	0.59668	0.133558	05	392	410	2
rs2521501	0.10595	0.113813	05	392	410	1
rs2522518	0.036304	0.131075	05	392	410	1
rs2552527	-0.05526	0.109251	05	392	410	1
rs2575716	0.13774	0.117887	05	392	410	1
rs2681472	0.21591	0.146842	05	392	410	2
rs2712172	0.1438	0.114396	05	392	410	1
rs2715879	0.15341	0.119256	05	392	410	1
rs2789422	-0.053045	0.10681	05	392	410	1
rs2820315	0.0092994	0.11602	05	392	410	1
rs2836633	-0.094216	0.106609	05	392	410	1
rs2843152	0.021549	0.123924	05	392	410	1
rs28451064	0.40438	0.168454	05	392	410	2
rs28463395	-0.15962	0.176645	05	392	410	1
rs28470722	-0.020704	0.113643	05	392	410	1
rs2876643	0.083028	0.109304	05	392	410	1
rs288187	0.15842	0.151255	05	392	410	1
rs2891168	0.34126	0.104137	05	392	410	2
rs33998987	0.09888	0.120624	05	392	410	1
rs35465346	0.07981	0.142831	05	392	410	1
rs35879803	-0.1085	0.114534	05	392	410	1
rs35895680	-0.09619	0.116678	05	392	410	1
rs3735352	0.0062588	0.126715	05	392	410	1
rs3760128	-0.16611	0.112147	05	392	410	1
rs3771719	-0.12496	0.109049	05	392	410	1
rs3782774	0.10012	0.111988	05	392	410	1
rs3813127	0.0565	0.123383	05	392	410	1
rs3918226	0.29903	0.191605	05	392	410	2
rs3930524	0.084585	0.10855	05	392	410	1
rs4074793	0.35006	0.175679	05	392	410	1
rs421329	-0.050231	0.136412	05	392	410	1
rs433903	0.12025	0.153017	05	392	410	1
rs4420638	-0.030473	0.151425	05	392	410	2
rs4468572	-0.036814	0.107691	05	392	410	2
rs4472337	-0.23923	0.146916	05	392	410	1
rs4593108	-0.19364	0.149335	05	392	410	2
rs4719608	0.15397	0.120073	05	392	410	1
rs4783977	-0.033896	0.229482	05	392	410	1
rs4835911	-0.15906	0.108561	05	392	410	1
rs55702147	-0.24379	0.592958	05	392	410	1
rs55730499	-0.076708	0.22162	05	392	410	2
rs56062135	-0.12882	0.119892	05	392	410	2
rs56289821	-0.46567	0.174321	05	392	410	2
rs56336142	-0.20944	0.132136	05	392	410	2
rs56356271	0.023102	0.146364	05	392	410	1
rs57349798	0.094972	0.114375	05	392	410	1
rs57759964	0.077613	0.141919	05	392	410	1
rs58811396	0.041937	0.124677	05	392	410	1
rs59334183	-0.015099	0.146534	05	392	410	1
rs59898454	0.38891	0.347168	05	392	410	1
rs61182333	0.094441	0.146736	05	392	410	1
rs6129767	0.03631	0.11568	05	392	410	1
rs62017965	0.14367	0.107012	05	392	410	1
rs6538177	0.075831	0.139351	05	392	410	1
rs663129	-0.073185	0.123818	05	392	410	2
rs6689306	-0.097971	0.107394	05	392	410	2
rs6701118	-0.13078	0.159934	05	392	410	1
rs67180937	0.15187	0.135744	05	392	410	2
rs68170813	-0.0077905	0.122831	05	392	410	1
rs7082705	-0.14376	0.114396	05	392	410	1
rs7158691	0.0089701	0.119277	05	392	410	1
rs7174745	0.056579	0.112232	05	392	410	1
rs7212798	0.1663	0.156104	05	392	410	2
rs7260187	-0.098537	0.212708	05	392	410	1
rs72676528	-0.019522	0.138025	05	392	410	1
rs72689147	-0.016509	0.141696	05	392	410	2
rs72702224	0.2529	0.112487	05	392	410	1
rs72823056	0.1803	0.152115	05	392	410	1
rs73184021	0.0059322	0.346213	05	392	410	1
rs73222236	0.15063	0.108953	05	392	410	1
rs73562014	0.033899	0.163393	05	392	410	1
rs741782	-0.10878	0.117707	05	392	410	1
rs742115	0.12696	0.111701	05	392	410	1
rs742493	0.099773	0.170618	05	392	410	1
rs748431	-0.020123	0.109473	05	392	410	1
rs7500448	-0.1507	0.122439	05	392	410	1
rs7528419	-0.033409	0.128317	05	392	410	2
rs75437342	0.26707	0.295147	05	392	410	1
rs75657982	0.1628	0.30824	05	392	410	1
rs7568458	0.1477	0.107553	05	392	410	2
rs7622285	0.078881	0.11516	05	392	410	1
rs76233235	-0.01575	0.235498	05	392	410	1
rs7623687	0.029288	0.167626	05	392	410	1
rs763475	-0.30406	0.178406	05	392	410	1
rs76465615	-0.070972	0.163786	05	392	410	1
rs781622	-0.06317	0.110036	05	392	410	1
rs78490412	-0.17596	0.149791	05	392	410	1
rs7965800	-0.15109	0.109017	05	392	410	1
rs7994130	-0.076101	0.11864	05	392	410	1
rs8042271	0.53085	0.292495	05	392	410	2
rs8045120	0.023006	0.108455	05	392	410	1
rs8104311	0.13008	0.112221	05	392	410	1
rs833509	-0.14025	0.123797	05	392	410	1
rs869396	-0.028177	0.109579	05	392	410	1
rs925229	-0.018375	0.108158	05	392	410	1
rs9306	0.027956	0.110312	05	392	410	1
rs9349379	0.10403	0.105739	05	392	410	2
rs9379774	0.14594	0.145091	05	392	410	1
rs9486719	-0.12039	0.137282	05	392	410	1
rs9532984	-0.017806	0.107691	05	392	410	1
rs9591012	-0.0051349	0.109335	05	392	410	1
rs9608859	-0.10113	0.104231	05	392	410	1
rs9630156	-0.12998	0.441766	05	392	410	1
rs9914266	-0.04131	0.107712	05	392	410	1
rs9970807	-0.23374	0.192549	05	392	410	2
chr10:75595440:D	-0.054	0.0584982	06	1010	3998	1
chr11:100634736:D	0.573	0.209978	06	1010	3998	1
chr11:77185247:I	0.001	0.0668112	06	1010	3998	1
chr14:75614504:I	0.049	0.0677348	06	1010	3998	1
chr16:75308440:D	0.067	0.0793318	06	1010	3998	1
chr20:33591107:I	0.156	0.11361	06	1010	3998	1
chr20:47456892:I	-0.118	0.158664	06	1010	3998	1
chr2:203828796:I	-0.178	0.201973	06	1010	3998	2
chr2:227029688:D	-0.11	0.0737899	06	1010	3998	1
chr2:44074126:D	-0.072	0.0742004	06	1010	3998	2
chr3:138099161:I	0.127	0.0605508	06	1010	3998	2
chr3:172117455:D	-0.041	0.0583956	06	1010	3998	1
chr4:82625720:D	-0.084	0.0623981	06	1010	3998	1
chr6:2274487:D	-0.129	0.0530589	06	1010	3998	1
chr8:142230002:D	-0.078	0.0580877	06	1010	3998	1
rs10071096	0.008	0.0728662	06	1010	3998	1
rs10139550	0.152	0.0683506	06	1010	3998	2
rs10168194	0.096	0.0516221	06	1010	3998	1
rs10785143	-0.188	0.0790239	06	1010	3998	1
rs10818576	0.156	0.0592166	06	1010	3998	1
rs10840293	0.035	0.0553168	06	1010	3998	2
rs10841443	0.166	0.0525458	06	1010	3998	1
rs10857147	0.085	0.056343	06	1010	3998	1
rs10868271	-0.076	0.0522379	06	1010	3998	1
rs11057789	0.001	0.0634244	06	1010	3998	1
rs11065979	-0.632	0.315993	06	1010	3998	2
rs11079536	-0.046	0.0577798	06	1010	3998	1
rs11099401	-0.088	0.0558299	06	1010	3998	1
rs11170820	0.151	0.0776898	06	1010	3998	1
rs11172113	0.023	0.0619876	06	1010	3998	1
rs11174220	-0.004	0.0561378	06	1010	3998	1
rs11191416	-0.05	0.0529563	06	1010	3998	2
rs11206510	-0.213	0.131364	06	1010	3998	2
rs114423570	0.092	0.0857974	06	1010	3998	1
rs1154673	0.052	0.0720452	06	1010	3998	1
rs115696548	0.14	0.0572667	06	1010	3998	1
rs11601507	0.015	0.0821028	06	1010	3998	1
rs11632899	-0.052	0.109197	06	1010	3998	1
rs11636914	-0.1	0.0515195	06	1010	3998	1
rs11723436	-0.006	0.0579851	06	1010	3998	1
rs11810571	-0.015	0.05193	06	1010	3998	1
rs11838776	0.074	0.0944182	06	1010	3998	2
rs11850624	0.04	0.0758425	06	1010	3998	1
rs11911017	-0.003	0.0739951	06	1010	3998	1
rs12202017	-0.109	0.0518274	06	1010	3998	2
rs12619842	0.042	0.0518274	06	1010	3998	1
rs12632550	0.056	0.0625008	06	1010	3998	1
rs12675257	0	0.0876447	06	1010	3998	1
rs12801636	-0.08	0.0565483	06	1010	3998	1
rs12826942	0.005	0.0659901	06	1010	3998	1
rs12899265	0.035	0.099447	06	1010	3998	1
rs12922	-0.112	0.0640402	06	1010	3998	1
rs13003675	0.006	0.0568562	06	1010	3998	1
rs13132376	-0.007	0.0677348	06	1010	3998	1
rs1351525	0.089	0.0516221	06	1010	3998	1
rs13734	0.064	0.0652717	06	1010	3998	1
rs1411357	-0.016	0.061885	06	1010	3998	1
rs1412444	0.133	0.0540852	06	1010	3998	2
rs142695226	0.019	0.093084	06	1010	3998	1
rs1591805	0.002	0.173237	06	1010	3998	1
rs1638446	-0.006	0.0551115	06	1010	3998	1
rs16986953	0.276	0.0571641	06	1010	3998	2
rs17000775	0.068	0.0765609	06	1010	3998	1
rs17087335	0.146	0.0521353	06	1010	3998	2
rs17411031	0.005	0.0657849	06	1010	3998	1
rs17581137	-0.11	0.0775871	06	1010	3998	1
rs17678683	0.175	0.168721	06	1010	3998	2
rs180803	-0.093	0.100884	06	1010	3998	2
rs181489382	0.135	0.297109	06	1010	3998	1
rs1870634	0.09	0.0583956	06	1010	3998	2
rs1873197	-0.056	0.108889	06	1010	3998	1
rs1888657	-0.009	0.05193	06	1010	3998	1
rs1924981	0.071	0.0528537	06	1010	3998	1
rs194937	0.063	0.0828212	06	1010	3998	1
rs1963861	0.08	0.0679401	06	1010	3998	1
rs1964272	-0.038	0.0550089	06	1010	3998	1
rs2001846	0.011	0.0525458	06	1010	3998	1
rs2081914	-0.03	0.0564457	06	1010	3998	1
rs2107595	0.098	0.0551115	06	1010	3998	2
rs2128739	-0.115	0.052751	06	1010	3998	2
rs2146324	-0.03	0.0815897	06	1010	3998	1
rs2153219	0.013	0.0537773	06	1010	3998	1
rs2244608	-0.004	0.0551115	06	1010	3998	1
rs2257129	0.081	0.0539826	06	1010	3998	1
rs2280003	-0.023	0.0539826	06	1010	3998	1
rs2487928	-0.008	0.0609613	06	1010	3998	2
rs2519093	0.036	0.0636297	06	1010	3998	2
rs2521501	0.213	0.104784	06	1010	3998	1
rs2522518	0.143	0.0732767	06	1010	3998	1
rs2552527	-0.075	0.0596272	06	1010	3998	1
rs2575716	0.001	0.0566509	06	1010	3998	1
rs2681472	0.197	0.0530589	06	1010	3998	2
rs2712172	0.103	0.0524432	06	1010	3998	1
rs2715879	0.173	0.0839501	06	1010	3998	1
rs2789422	-0.143	0.0857974	06	1010	3998	1
rs2820315	0.001	0.0784082	06	1010	3998	1
rs2836633	0.043	0.059114	06	1010	3998	1
rs28463395	-0.003	0.0529563	06	1010	3998	1
rs28470722	0.093	0.0545984	06	1010	3998	1
rs2876643	0.136	0.0620902	06	1010	3998	1
rs288187	-0.147	0.0569588	06	1010	3998	1
rs2891168	0.247	0.0521353	06	1010	3998	2
rs33998987	-0.07	0.0605508	06	1010	3998	1
rs35879803	0	0.178676	06	1010	3998	1
rs35895680	-0.069	0.198997	06	1010	3998	1
rs3735352	-0.087	0.0640402	06	1010	3998	1
rs3760128	-0.106	0.0644507	06	1010	3998	1
rs3771719	0.039	0.0526484	06	1010	3998	1
rs3782774	0.103	0.0608587	06	1010	3998	1
rs3813127	0.144	0.056343	06	1010	3998	1
rs3930524	0.012	0.0523405	06	1010	3998	1
rs4074793	0.35	0.100371	06	1010	3998	1
rs421329	-0.124	0.0897999	06	1010	3998	1
rs4468572	0.205	0.0534694	06	1010	3998	2
rs4472337	-0.31	0.260882	06	1010	3998	1
rs4593108	-0.128	0.0567536	06	1010	3998	2
rs4719608	0.029	0.0545984	06	1010	3998	1
rs4783977	-0.228	0.196431	06	1010	3998	1
rs4835911	0.014	0.0524432	06	1010	3998	1
rs56062135	-0.269	0.189144	06	1010	3998	2
rs56336142	-0.044	0.0697874	06	1010	3998	2
rs56356271	0.058	0.195302	06	1010	3998	1
rs57349798	0.111	0.0703005	06	1010	3998	1
rs57759964	0.072	0.0883631	06	1010	3998	1
rs58811396	-0.161	0.0620902	06	1010	3998	1
rs59334183	0.022	0.0881579	06	1010	3998	1
rs61182333	0.022	0.0881579	06	1010	3998	1
rs6129767	0.012	0.0570614	06	1010	3998	1
rs62017965	-0.077	0.157843	06	1010	3998	1
rs6538177	0.101	0.0919551	06	1010	3998	1
rs663129	0.019	0.0615771	06	1010	3998	2
rs6689306	-0.067	0.0517248	06	1010	3998	2
rs6701118	0.047	0.0524432	06	1010	3998	1
rs67180937	0.124	0.0518274	06	1010	3998	2
rs68170813	-0.074	0.0787161	06	1010	3998	1
rs7082705	-0.2	0.172929	06	1010	3998	1
rs7158691	0.137	0.125617	06	1010	3998	1
rs7174745	-0.092	0.0787161	06	1010	3998	1
rs7212798	0.058	0.100473	06	1010	3998	2
rs7260187	0.055	0.20341	06	1010	3998	1
rs72676528	0.045	0.061885	06	1010	3998	1
rs72689147	-0.012	0.0675296	06	1010	3998	2
rs72702224	0.044	0.107965	06	1010	3998	1
rs72823056	0.032	0.0653744	06	1010	3998	1
rs73222236	0.05	0.141627	06	1010	3998	1
rs73562014	-0.177	0.0584982	06	1010	3998	1
rs741782	0.168	0.0600377	06	1010	3998	1
rs742115	-0.068	0.0640402	06	1010	3998	1
rs742493	-0.154	0.12418	06	1010	3998	1
rs748431	-0.017	0.056343	06	1010	3998	1
rs7500448	-0.101	0.0612692	06	1010	3998	1
rs7568458	0.131	0.0531616	06	1010	3998	2
rs7622285	0.099	0.052751	06	1010	3998	1
rs76233235	-0.097	0.125617	06	1010	3998	1
rs763475	-0.049	0.0522379	06	1010	3998	1
rs76465615	-0.005	0.077895	06	1010	3998	1
rs781622	-0.079	0.0541878	06	1010	3998	1
rs78490412	-0.057	0.0541878	06	1010	3998	1
rs7965800	-0.173	0.0638349	06	1010	3998	1
rs7994130	-0.102	0.0653744	06	1010	3998	1
rs8042271	-0.143	0.0549062	06	1010	3998	2
rs8045120	0.11	0.114328	06	1010	3998	1
rs8104311	0.021	0.0562404	06	1010	3998	1
rs833509	-0.083	0.0512116	06	1010	3998	1
rs869396	0.008	0.05193	06	1010	3998	1
rs925229	-0.099	0.0700953	06	1010	3998	1
rs9306	-0.078	0.0550089	06	1010	3998	1
rs9349379	0.246	0.0600377	06	1010	3998	2
rs9379774	0.1	0.102936	06	1010	3998	1
rs9486719	-0.042	0.0935972	06	1010	3998	1
rs9532984	-0.06	0.0541878	06	1010	3998	1
rs9591012	0.003	0.0717373	06	1010	3998	1
rs9608859	0.12	0.0530589	06	1010	3998	1
rs9914266	0.162	0.0581904	06	1010	3998	1
rs9970807	-0.488	0.153019	06	1010	3998	2
chr11:100634736:D	0.10333	0.100416	07	1628	368	1
chr12:76386403:I	0.18054	0.116412	07	1628	368	1
chr14:75614504:I	0.075336	0.0875503	07	1628	368	1
chr16:70153814:D	0.071322	0.137297	07	1628	368	1
chr16:75308440:D	0.1138	0.0879577	07	1628	368	1
chr19:17857761:I	0.15818	0.0903573	07	1628	368	1
chr19:41790086:D	0.044452	0.128522	07	1628	368	1
chr20:33591107:I	-0.14594	0.13755	07	1628	368	1
chr20:47456892:I	-0.27649	0.122046	07	1628	368	1
chr2:203828796:I	0.14511	0.118246	07	1628	368	2
chr2:21378433:D	0.25701	0.102803	07	1628	368	2
chr2:227029688:D	-0.13135	0.0906765	07	1628	368	1
chr2:44074126:D	-0.1372	0.0991024	07	1628	368	2
chr3:138099161:I	0.098534	0.112247	07	1628	368	2
chr3:172117455:D	-0.052802	0.0938442	07	1628	368	1
chr4:82625720:D	-0.017647	0.0959793	07	1628	368	1
chr6:2274487:D	0.12121	0.0855439	07	1628	368	1
chr8:142230002:D	0.086166	0.160168	07	1628	368	1
rs10071096	-0.033981	0.0895608	07	1628	368	1
rs10139550	0.10052	0.0886295	07	1628	368	2
rs10168194	0.12607	0.0877743	07	1628	368	1
rs10785143	-0.10604	0.104597	07	1628	368	1
rs10818576	0.23855	0.0997509	07	1628	368	1
rs10840293	0.15783	0.0884745	07	1628	368	2
rs10841443	0.1215	0.0907292	07	1628	368	1
rs10857147	0.25523	0.100439	07	1628	368	1
rs10868271	0.085962	0.0924549	07	1628	368	1
rs11057789	0.17295	0.140844	07	1628	368	1
rs11065979	-0.024985	0.0849977	07	1628	368	2
rs11079536	0.21202	0.0840725	07	1628	368	1
rs11099401	0.10104	0.105934	07	1628	368	1
rs11170820	0.27295	0.167109	07	1628	368	1
rs11174220	0.22709	0.119584	07	1628	368	1
rs11191416	-0.11629	0.147218	07	1628	368	2
rs111915373	-0.4041	0.212973	07	1628	368	1
rs11206510	0.09202	0.109592	07	1628	368	2
rs112941079	-0.27243	0.125076	07	1628	368	1
rs113756303	0.025044	0.116017	07	1628	368	1
rs114423570	0.24125	0.120932	07	1628	368	1
rs1150500	-0.06308	0.140074	07	1628	368	1
rs1154673	0.079243	0.0863262	07	1628	368	1
rs115696548	0.076766	0.0845914	07	1628	368	1
rs11601507	0.05057	0.215729	07	1628	368	1
rs11617955	-0.23832	0.135169	07	1628	368	2
rs11632899	0.066461	0.0911811	07	1628	368	1
rs11636914	-0.080782	0.0934561	07	1628	368	1
rs11723436	-0.030517	0.0920303	07	1628	368	1
rs11810571	-0.027522	0.119087	07	1628	368	1
rs11838776	0.065197	0.0904728	07	1628	368	2
rs11850624	-0.075002	0.123323	07	1628	368	1
rs11911017	0.099335	0.115439	07	1628	368	1
rs12202017	-0.19556	0.0914091	07	1628	368	2
rs12619842	-0.074459	0.110322	07	1628	368	1
rs12632550	0.041945	0.0940772	07	1628	368	1
rs12801636	-0.11683	0.102205	07	1628	368	1
rs12826942	-0.15016	0.100642	07	1628	368	1
rs12899265	-0.30838	0.133659	07	1628	368	1
rs12922	-0.09749	0.130629	07	1628	368	1
rs13003675	-0.089193	0.0885292	07	1628	368	1
rs13132376	0.046065	0.134409	07	1628	368	1
rs133441	-0.0087303	0.0990436	07	1628	368	1
rs1351525	0.06384	0.0924711	07	1628	368	1
rs13734	-0.070636	0.109957	07	1628	368	1
rs138668271	-0.19345	0.318857	07	1628	368	1
rs140683786	0.80542	0.411364	07	1628	368	1
rs1411357	0.094166	0.0856675	07	1628	368	1
rs142695226	0.24476	0.123242	07	1628	368	1
rs143803699	0.46663	0.342883	07	1628	368	1
rs144014513	-0.47634	0.403734	07	1628	368	1
rs147339903	-0.7244	0.295469	07	1628	368	1
rs1591805	-0.029378	0.0840563	07	1628	368	1
rs1638446	0.15469	0.0894584	07	1628	368	1
rs16986953	0.081598	0.156115	07	1628	368	2
rs17000775	-0.038372	0.176067	07	1628	368	1
rs17087335	0.035491	0.107231	07	1628	368	2
rs17411031	-0.1145	0.093604	07	1628	368	1
rs17517928	-0.14935	0.0988571	07	1628	368	1
rs17581137	-0.15339	0.095429	07	1628	368	1
rs17678683	0.29408	0.133274	07	1628	368	2
rs180803	0.37231	0.379049	07	1628	368	2
rs181489382	-0.76359	0.360312	07	1628	368	1
rs1870634	0.034742	0.0882272	07	1628	368	2
rs1873197	-0.15656	0.168072	07	1628	368	1
rs1888657	-0.13467	0.0912075	07	1628	368	1
rs189046492	-0.17415	0.136172	07	1628	368	1
rs1924981	0.064816	0.0877834	07	1628	368	1
rs194937	-0.02106	0.114507	07	1628	368	1
rs1964272	-0.091725	0.0959154	07	1628	368	1
rs2001846	-0.067581	0.0830734	07	1628	368	1
rs2107595	-0.038135	0.110282	07	1628	368	2
rs2128739	-0.32064	0.0902184	07	1628	368	2
rs2146324	0.17927	0.0989169	07	1628	368	1
rs2153219	-0.0079247	0.118601	07	1628	368	1
rs2244608	0.021141	0.0886032	07	1628	368	1
rs2280003	-0.11153	0.0858499	07	1628	368	1
rs2487928	0.06115	0.0833257	07	1628	368	2
rs2519093	0.14582	0.104262	07	1628	368	2
rs2521501	0.030418	0.0899519	07	1628	368	1
rs2552527	-0.24025	0.0868369	07	1628	368	1
rs2681472	0.28433	0.108062	07	1628	368	2
rs2712172	-0.054947	0.0930801	07	1628	368	1
rs2715879	0.021081	0.0970129	07	1628	368	1
rs2789422	-0.04737	0.0918864	07	1628	368	1
rs2820315	0.047239	0.0885667	07	1628	368	1
rs2836633	0.10843	0.0832872	07	1628	368	1
rs2843152	-0.17085	0.101739	07	1628	368	1
rs28470722	0.11536	0.0851882	07	1628	368	1
rs288187	0.013645	0.114791	07	1628	368	1
rs2891168	0.34391	0.0835152	07	1628	368	2
rs33998987	-0.28367	0.0944734	07	1628	368	1
rs34434037	0.16209	0.107404	07	1628	368	1
rs35465346	-0.087168	0.112673	07	1628	368	1
rs35895680	-0.019124	0.0925603	07	1628	368	1
rs3735352	0.04367	0.101071	07	1628	368	1
rs3771719	0.18513	0.0882799	07	1628	368	1
rs3782774	0.16542	0.0880955	07	1628	368	1
rs3813127	0.20187	0.095045	07	1628	368	1
rs3918226	0.048928	0.198259	07	1628	368	2
rs3930524	-0.019056	0.0878675	07	1628	368	1
rs4074793	0.072694	0.157716	07	1628	368	1
rs421329	-0.056381	0.104556	07	1628	368	1
rs433903	0.27588	0.12157	07	1628	368	1
rs4420638	0.17591	0.107525	07	1628	368	2
rs4468572	0.14688	0.0845812	07	1628	368	2
rs4472337	0.0086339	0.11323	07	1628	368	1
rs4719608	-0.048527	0.10183	07	1628	368	1
rs4783977	-0.099648	0.16791	07	1628	368	1
rs4835911	0.016728	0.0855875	07	1628	368	1
rs55702147	0.33015	0.423666	07	1628	368	1
rs55730499	0.63608	0.165843	07	1628	368	2
rs56062135	-0.14422	0.10179	07	1628	368	2
rs56289821	-0.086404	0.154747	07	1628	368	2
rs56336142	-0.078288	0.102175	07	1628	368	2
rs57349798	0.036842	0.0872007	07	1628	368	1
rs57759964	-0.076264	0.111548	07	1628	368	1
rs59334183	0.10418	0.11092	07	1628	368	1
rs61182333	0.2329	0.121935	07	1628	368	1
rs62017965	0.082027	0.0837787	07	1628	368	1
rs6538177	0.071885	0.107961	07	1628	368	1
rs663129	0.12845	0.0958354	07	1628	368	2
rs6689306	-0.18927	0.0857344	07	1628	368	2
rs6701118	0.040269	0.122188	07	1628	368	1
rs67180937	0.10088	0.0946477	07	1628	368	2
rs68170813	-0.12271	0.0992402	07	1628	368	1
rs7082705	0.012614	0.0883691	07	1628	368	1
rs7158691	0.24365	0.0916979	07	1628	368	1
rs7174745	-0.10848	0.0835466	07	1628	368	1
rs7212798	0.30206	0.119371	07	1628	368	2
rs7260187	-0.12924	0.18693	07	1628	368	1
rs72676528	0.15165	0.112855	07	1628	368	1
rs72689147	-0.031871	0.10865	07	1628	368	2
rs72702224	0.13591	0.0874743	07	1628	368	1
rs72823056	0.059547	0.126779	07	1628	368	1
rs73222236	0.10595	0.0871024	07	1628	368	1
rs73562014	-0.19639	0.131582	07	1628	368	1
rs741782	-0.027929	0.0889497	07	1628	368	1
rs742115	-0.035112	0.0866393	07	1628	368	1
rs742493	-0.099729	0.136882	07	1628	368	1
rs748431	-0.091199	0.0864823	07	1628	368	1
rs7528419	-0.18258	0.104698	07	1628	368	2
rs75437342	0.057837	0.142212	07	1628	368	1
rs75657982	0.40645	0.302745	07	1628	368	1
rs7568458	0.11291	0.0854274	07	1628	368	2
rs7622285	0.1665	0.101526	07	1628	368	1
rs76233235	-0.25276	0.18992	07	1628	368	1
rs7623687	0.052905	0.127245	07	1628	368	1
rs763475	-0.089847	0.14664	07	1628	368	1
rs781622	-0.1629	0.0876973	07	1628	368	1
rs78490412	-0.053863	0.122046	07	1628	368	1
rs7965800	-0.055167	0.0865177	07	1628	368	1
rs7994130	-0.10599	0.0869291	07	1628	368	1
rs8042271	0.2266	0.194247	07	1628	368	2
rs8104311	-0.1217	0.0853858	07	1628	368	1
rs833509	-0.10751	0.0942637	07	1628	368	1
rs869396	-0.1509	0.0827461	07	1628	368	1
rs925229	0.12623	0.0859026	07	1628	368	1
rs9306	0.14713	0.0850555	07	1628	368	1
rs9349379	0.16581	0.0880418	07	1628	368	2
rs9379774	0.12237	0.112673	07	1628	368	1
rs9486719	-0.26055	0.101962	07	1628	368	1
rs9532984	-0.019495	0.0840036	07	1628	368	1
rs9591012	-0.10083	0.0855328	07	1628	368	1
rs9608859	-0.012314	0.0875544	07	1628	368	1
rs9630156	0.54541	0.372523	07	1628	368	1
rs9914266	0.28657	0.0881036	07	1628	368	1
rs9970807	-0.14005	0.161617	07	1628	368	2
chr10:75595440:D	-0.033	0.0498356	08	2083	2048	1
chr11:100634736:D	0.074	0.054809	08	2083	2048	1
chr11:77185247:I	-0.026	0.0504446	08	2083	2048	1
chr12:76386403:I	-0.111	0.0717592	08	2083	2048	1
chr14:75614504:I	0.067	0.0466891	08	2083	2048	1
chr16:70153814:D	0.052	0.0616093	08	2083	2048	1
chr16:75308440:D	0.062	0.0452682	08	2083	2048	1
chr19:17857761:I	0.035	0.0457756	08	2083	2048	1
chr19:41790086:D	0.133	0.0570419	08	2083	2048	1
chr20:33591107:I	-0.14	0.0703382	08	2083	2048	1
chr20:47456892:I	0.011	0.078458	08	2083	2048	1
chr2:203828796:I	0.203	0.0723681	08	2083	2048	2
chr2:21378433:D	0.039	0.0532865	08	2083	2048	2
chr2:227029688:D	0.015	0.0473996	08	2083	2048	1
chr2:44074126:D	-0.099	0.0504446	08	2083	2048	2
chr3:138099161:I	0.05	0.0623198	08	2083	2048	2
chr3:172117455:D	0.054	0.0467906	08	2083	2048	1
chr4:82625720:D	-0.06	0.0508505	08	2083	2048	1
chr6:2274487:D	0.059	0.0477041	08	2083	2048	1
chr8:142230002:D	-0.15	0.0751086	08	2083	2048	1
rs10071096	-0.006	0.0532865	08	2083	2048	1
rs10139550	0.072	0.0459786	08	2083	2048	2
rs10168194	0.094	0.0492266	08	2083	2048	1
rs10785143	-0.057	0.055215	08	2083	2048	1
rs10818576	0.08	0.053591	08	2083	2048	1
rs10840293	0.099	0.0488206	08	2083	2048	2
rs10841443	0.044	0.054403	08	2083	2048	1
rs10857147	0.026	0.0510535	08	2083	2048	1
rs10868271	0.066	0.051155	08	2083	2048	1
rs11057789	0.183	0.0593764	08	2083	2048	1
rs11065979	0.153	0.0461816	08	2083	2048	2
rs11079536	0.072	0.0456741	08	2083	2048	1
rs11099401	-0.077	0.0489221	08	2083	2048	1
rs11170820	0.126	0.106877	08	2083	2048	1
rs11172113	0.055	0.0456741	08	2083	2048	1
rs11174220	0.114	0.0495311	08	2083	2048	1
rs11191416	-0.01	0.0767326	08	2083	2048	2
rs111915373	-0.057	0.141793	08	2083	2048	1
rs11206510	-0.101	0.0630303	08	2083	2048	2
rs112941079	-0.072	0.0657708	08	2083	2048	1
rs113756303	0.052	0.0633348	08	2083	2048	1
rs114031344	0.078	0.115708	08	2083	2048	1
rs114423570	0.09	0.0576509	08	2083	2048	1
rs1150500	-0.168	0.0975397	08	2083	2048	1
rs1154673	0.04	0.0469936	08	2083	2048	1
rs11556924	-0.091	0.055418	08	2083	2048	2
rs115696548	0.073	0.0479071	08	2083	2048	1
rs11601507	-0.015	0.0890138	08	2083	2048	1
rs11617955	-0.081	0.0785595	08	2083	2048	2
rs11632899	0.003	0.0495311	08	2083	2048	1
rs11636914	-0.101	0.0470951	08	2083	2048	1
rs11723436	0.061	0.0496326	08	2083	2048	1
rs11810571	0.009	0.0615078	08	2083	2048	1
rs11838776	0.062	0.052373	08	2083	2048	2
rs11850624	0.076	0.0633348	08	2083	2048	1
rs11911017	0.141	0.0735861	08	2083	2048	1
rs12202017	-0.007	0.0551135	08	2083	2048	2
rs12619842	-0.114	0.0707442	08	2083	2048	1
rs12632550	0.031	0.0487191	08	2083	2048	1
rs12675257	-0.047	0.0710487	08	2083	2048	1
rs12801636	-0.057	0.055215	08	2083	2048	1
rs12826942	0.051	0.050952	08	2083	2048	1
rs12899265	-0.142	0.07724	08	2083	2048	1
rs12922	-0.022	0.0720636	08	2083	2048	1
rs13003675	0.089	0.052982	08	2083	2048	1
rs13132376	0.181	0.0781535	08	2083	2048	1
rs133441	0.018	0.053997	08	2083	2048	1
rs1351525	0.013	0.0493281	08	2083	2048	1
rs13734	0.055	0.0616093	08	2083	2048	1
rs138668271	0.217	0.171735	08	2083	2048	1
rs140683786	0.208	0.239637	08	2083	2048	1
rs1411357	-0.121	0.0453696	08	2083	2048	1
rs1412444	0.058	0.0459786	08	2083	2048	2
rs142695226	0.172	0.0706427	08	2083	2048	1
rs143803699	-0.102	0.318907	08	2083	2048	1
rs144014513	-0.228	0.189294	08	2083	2048	1
rs147339903	-0.167	0.208782	08	2083	2048	1
rs148498907	0.23	0.151638	08	2083	2048	1
rs1591805	-0.111	0.0459786	08	2083	2048	1
rs1638446	0.054	0.0496326	08	2083	2048	1
rs16986953	0.046	0.0836344	08	2083	2048	2
rs17000775	-0.024	0.0822135	08	2083	2048	1
rs17087335	0.085	0.052779	08	2083	2048	2
rs17411031	-0.035	0.0520685	08	2083	2048	1
rs17517928	0.004	0.0526775	08	2083	2048	1
rs17581137	-0.007	0.0496326	08	2083	2048	1
rs17678683	0.061	0.0828224	08	2083	2048	2
rs180803	-0.04	0.179855	08	2083	2048	2
rs181489382	-0.284	0.242783	08	2083	2048	1
rs184875903	0.131	0.126061	08	2083	2048	1
rs1870634	0.064	0.0503431	08	2083	2048	2
rs1873197	-0.167	0.104137	08	2083	2048	1
rs1888657	-0.034	0.0456741	08	2083	2048	1
rs189046492	-0.047	0.0704397	08	2083	2048	1
rs1924981	0.032	0.0452682	08	2083	2048	1
rs194937	0	0.0566359	08	2083	2048	1
rs1963861	0.077	0.0458771	08	2083	2048	1
rs1964272	0	0.0448622	08	2083	2048	1
rs2001846	-0.03	0.0456741	08	2083	2048	1
rs2081914	-0.032	0.0451667	08	2083	2048	1
rs2107595	0.128	0.0570419	08	2083	2048	2
rs2128739	-0.073	0.053591	08	2083	2048	2
rs2146324	0.103	0.053794	08	2083	2048	1
rs2153219	-0.103	0.0622183	08	2083	2048	1
rs2244608	0.052	0.0473996	08	2083	2048	1
rs2257129	-0.007	0.101803	08	2083	2048	1
rs2280003	0.007	0.0481101	08	2083	2048	1
rs2487928	0.014	0.0457756	08	2083	2048	2
rs2519093	0.178	0.0567374	08	2083	2048	2
rs2521501	0.051	0.051358	08	2083	2048	1
rs2522518	0.07	0.0681052	08	2083	2048	1
rs2552527	-0.028	0.0466891	08	2083	2048	1
rs2575716	-0.053	0.0469936	08	2083	2048	1
rs2681472	-0.022	0.0853599	08	2083	2048	2
rs2712172	0.075	0.0470951	08	2083	2048	1
rs2715879	0.038	0.0501401	08	2083	2048	1
rs2789422	-0.042	0.0448622	08	2083	2048	1
rs2820315	0.029	0.0498356	08	2083	2048	1
rs2836633	0.105	0.0456741	08	2083	2048	1
rs2843152	-0.007	0.0580569	08	2083	2048	1
rs28451064	0.171	0.0655678	08	2083	2048	2
rs28463395	-0.094	0.0830254	08	2083	2048	1
rs28470722	0.022	0.0476026	08	2083	2048	1
rs2876643	0.132	0.0498356	08	2083	2048	1
rs288187	-0.048	0.0668872	08	2083	2048	1
rs2891168	0.2	0.0453696	08	2083	2048	2
rs33998987	-0.016	0.0482116	08	2083	2048	1
rs34434037	0.054	0.0787625	08	2083	2048	1
rs35465346	0.002	0.0543015	08	2083	2048	1
rs35879803	-0.11	0.0514595	08	2083	2048	1
rs35895680	-0.024	0.0506475	08	2083	2048	1
rs3735352	-0.08	0.0577524	08	2083	2048	1
rs3760128	0.019	0.053388	08	2083	2048	1
rs3771719	0.027	0.0467906	08	2083	2048	1
rs3782774	0.015	0.0481101	08	2083	2048	1
rs3813127	-0.006	0.0536925	08	2083	2048	1
rs3918226	0.136	0.0919573	08	2083	2048	2
rs3930524	-0.132	0.0462831	08	2083	2048	1
rs4074793	-0.018	0.0858674	08	2083	2048	1
rs421329	-0.059	0.0648573	08	2083	2048	1
rs433903	0.058	0.0598839	08	2083	2048	1
rs4420638	0.042	0.053185	08	2083	2048	2
rs4468572	0.156	0.0492266	08	2083	2048	2
rs4472337	0.12	0.0591734	08	2083	2048	1
rs4593108	0.002	0.0639438	08	2083	2048	2
rs4719608	0.128	0.053388	08	2083	2048	1
rs4783977	0.001	0.0809955	08	2083	2048	1
rs4835911	0.096	0.0467906	08	2083	2048	1
rs55702147	0.281	0.177317	08	2083	2048	1
rs55730499	0.208	0.120884	08	2083	2048	2
rs56062135	-0.099	0.052576	08	2083	2048	2
rs56289821	-0.18	0.078458	08	2083	2048	2
rs56336142	-0.136	0.0532865	08	2083	2048	2
rs56356271	0.03	0.0580569	08	2083	2048	1
rs57349798	-0.057	0.0484146	08	2083	2048	1
rs57759964	0.082	0.0580569	08	2083	2048	1
rs58811396	-0.141	0.0493281	08	2083	2048	1
rs59334183	0.067	0.0582599	08	2083	2048	1
rs59898454	-0.265	0.144838	08	2083	2048	1
rs61182333	0.022	0.053794	08	2083	2048	1
rs6129767	0.064	0.0530835	08	2083	2048	1
rs62017965	0.105	0.0455726	08	2083	2048	1
rs6538177	0.061	0.0610004	08	2083	2048	1
rs663129	-0.04	0.0585644	08	2083	2048	2
rs6689306	-0.056	0.0455726	08	2083	2048	2
rs6701118	0.071	0.0640453	08	2083	2048	1
rs67180937	0.058	0.052982	08	2083	2048	2
rs68170813	0.005	0.0518655	08	2083	2048	1
rs7082705	-0.04	0.0506475	08	2083	2048	1
rs7158691	0.013	0.0501401	08	2083	2048	1
rs7174745	-0.04	0.0451667	08	2083	2048	1
rs7212798	0.021	0.0684097	08	2083	2048	2
rs7260187	-0.001	0.100788	08	2083	2048	1
rs72676528	0.018	0.0599854	08	2083	2048	1
rs72689147	-0.122	0.0559255	08	2083	2048	2
rs72702224	0.069	0.0457756	08	2083	2048	1
rs72823056	-0.043	0.0605944	08	2083	2048	1
rs73184021	-0.032	0.160671	08	2083	2048	1
rs73222236	-0.023	0.0501401	08	2083	2048	1
rs73562014	-0.075	0.0624213	08	2083	2048	1
rs741782	0.048	0.0461816	08	2083	2048	1
rs742115	-0.047	0.0484146	08	2083	2048	1
rs742493	-0.18	0.0767326	08	2083	2048	1
rs748431	-0.028	0.0450652	08	2083	2048	1
rs7500448	-0.095	0.0560269	08	2083	2048	1
rs7528419	-0.037	0.054606	08	2083	2048	2
rs75437342	0.022	0.108095	08	2083	2048	1
rs75657982	0.256	0.150725	08	2083	2048	1
rs7568458	0.066	0.0452682	08	2083	2048	2
rs7622285	0.027	0.0492266	08	2083	2048	1
rs76233235	-0.025	0.0966262	08	2083	2048	1
rs7623687	0.004	0.0549105	08	2083	2048	1
rs763475	-0.002	0.0744996	08	2083	2048	1
rs76465615	0.096	0.0599854	08	2083	2048	1
rs781622	-0.045	0.0448622	08	2083	2048	1
rs78490412	0.025	0.0661768	08	2083	2048	1
rs7965800	-0.038	0.0472981	08	2083	2048	1
rs7994130	-0.093	0.0497341	08	2083	2048	1
rs8042271	-0.138	0.0655678	08	2083	2048	2
rs8045120	-0.022	0.0476026	08	2083	2048	1
rs8104311	0.011	0.0499371	08	2083	2048	1
rs833509	-0.003	0.052576	08	2083	2048	1
rs869396	-0.087	0.0454711	08	2083	2048	1
rs925229	-0.075	0.0457756	08	2083	2048	1
rs9306	0.06	0.0454711	08	2083	2048	1
rs9349379	0.12	0.0453696	08	2083	2048	2
rs9379774	0.033	0.0607974	08	2083	2048	1
rs9486719	-0.137	0.0682067	08	2083	2048	1
rs9532984	-0.002	0.0456741	08	2083	2048	1
rs9591012	-0.057	0.0458771	08	2083	2048	1
rs9608859	0.037	0.0454711	08	2083	2048	1
rs9630156	0.308	0.234968	08	2083	2048	1
rs9914266	0.037	0.0475011	08	2083	2048	1
rs9970807	-0.166	0.0746011	08	2083	2048	2
chr10:75595440:D	-0.076395	0.0907678	09	1216	653	1
chr11:100634736:D	-0.033995	0.082341	09	1216	653	1
chr11:77185247:I	0.055785	0.0751225	09	1216	653	1
chr12:76386403:I	-0.039734	0.0998924	09	1216	653	1
chr14:75614504:I	0.057889	0.0702739	09	1216	653	1
chr16:70153814:D	-0.21248	0.109177	09	1216	653	1
chr16:75308440:D	0.12721	0.0741784	09	1216	653	1
chr19:17857761:I	0.067238	0.0764271	09	1216	653	1
chr19:41790086:D	0.049636	0.102269	09	1216	653	1
chr20:33591107:I	0.0043484	0.123664	09	1216	653	1
chr20:47456892:I	-0.051852	0.102539	09	1216	653	1
chr2:203828796:I	0.12871	0.0998183	09	1216	653	2
chr2:21378433:D	0.17393	0.0877533	09	1216	653	2
chr2:227029688:D	0.08329	0.0753979	09	1216	653	1
chr2:44074126:D	-0.20309	0.0845075	09	1216	653	2
chr3:138099161:I	0.11028	0.0961871	09	1216	653	2
chr3:172117455:D	-0.15931	0.0724835	09	1216	653	1
chr4:82625720:D	0.041878	0.0726877	09	1216	653	1
chr6:2274487:D	-0.0037592	0.0713742	09	1216	653	1
rs10071096	-0.072891	0.0735487	09	1216	653	1
rs10139550	0.11127	0.0798911	09	1216	653	2
rs10168194	0.01753	0.0725786	09	1216	653	1
rs10785143	-0.078764	0.0879335	09	1216	653	1
rs10818576	0.075086	0.095249	09	1216	653	1
rs10840293	0.1282	0.0699735	09	1216	653	2
rs10841443	0.0435	0.078079	09	1216	653	1
rs10857147	0.016523	0.0842392	09	1216	653	1
rs10868271	-0.012452	0.0769226	09	1216	653	1
rs11057789	-0.081487	0.126167	09	1216	653	1
rs11065979	0.16784	0.0704311	09	1216	653	2
rs11079536	0.044836	0.071247	09	1216	653	1
rs11099401	-0.026323	0.0735948	09	1216	653	1
rs11170820	0.0052758	0.160908	09	1216	653	1
rs11172113	0.061169	0.0730842	09	1216	653	1
rs11174220	0.35136	0.0991015	09	1216	653	1
rs11191416	-0.31134	0.1201	09	1216	653	2
rs111915373	0.031294	0.175464	09	1216	653	1
rs11206510	-0.14752	0.0981023	09	1216	653	2
rs112941079	-0.31107	0.10297	09	1216	653	1
rs113756303	0.016942	0.0912994	09	1216	653	1
rs114031344	0.13113	0.199553	09	1216	653	1
rs114423570	0.072177	0.0991576	09	1216	653	1
rs1150500	-0.14776	0.121932	09	1216	653	1
rs1154673	0.02526	0.0708466	09	1216	653	1
rs11556924	-0.16817	0.0848659	09	1216	653	2
rs11601507	0.095274	0.151797	09	1216	653	1
rs11617955	-0.12999	0.118258	09	1216	653	2
rs11632899	-0.077508	0.0746029	09	1216	653	1
rs11636914	-0.12151	0.0740663	09	1216	653	1
rs11723436	0.089585	0.0752977	09	1216	653	1
rs11810571	0.012703	0.0983766	09	1216	653	1
rs11838776	0.16255	0.0786226	09	1216	653	2
rs11850624	-0.092503	0.0989063	09	1216	653	1
rs11911017	0.010369	0.0962261	09	1216	653	1
rs12202017	-0.079188	0.0768385	09	1216	653	2
rs12619842	0.0015066	0.0925158	09	1216	653	1
rs12632550	0.15204	0.0758884	09	1216	653	1
rs12675257	-0.078078	0.100617	09	1216	653	1
rs12801636	-0.10791	0.0914846	09	1216	653	1
rs12826942	0.019604	0.0791933	09	1216	653	1
rs12899265	-0.21676	0.113342	09	1216	653	1
rs12922	-0.18553	0.118478	09	1216	653	1
rs13003675	0.10901	0.0727948	09	1216	653	1
rs13132376	-0.21179	0.112852	09	1216	653	1
rs133441	0.10334	0.084971	09	1216	653	1
rs1351525	0.078453	0.078932	09	1216	653	1
rs13734	-0.03463	0.0924067	09	1216	653	1
rs140683786	0.23413	0.35157	09	1216	653	1
rs1411357	-0.11551	0.0737369	09	1216	653	1
rs1412444	0.18331	0.0723733	09	1216	653	2
rs142695226	-0.15303	0.0982034	09	1216	653	1
rs143803699	-0.56178	0.273999	09	1216	653	1
rs144014513	-0.079585	0.298908	09	1216	653	1
rs147339903	0.10687	0.256199	09	1216	653	1
rs1591805	-0.035968	0.0682856	09	1216	653	1
rs1638446	-0.022579	0.0773461	09	1216	653	1
rs16986953	0.16963	0.132835	09	1216	653	2
rs17000775	0.012801	0.125907	09	1216	653	1
rs17087335	0.14813	0.0885131	09	1216	653	2
rs17517928	-0.18155	0.0796408	09	1216	653	1
rs17581137	-0.14201	0.0813858	09	1216	653	1
rs17678683	0.12437	0.12055	09	1216	653	2
rs181489382	-0.71996	0.369641	09	1216	653	1
rs184875903	-0.23906	0.284582	09	1216	653	1
rs1870634	0.025507	0.0740453	09	1216	653	2
rs1873197	-0.24843	0.140714	09	1216	653	1
rs1888657	-0.1349	0.0718657	09	1216	653	1
rs189046492	0.15138	0.120971	09	1216	653	1
rs1924981	0.07293	0.0735888	09	1216	653	1
rs194937	0.23853	0.0939365	09	1216	653	1
rs1963861	0.013378	0.0724014	09	1216	653	1
rs1964272	-0.00023042	0.0774833	09	1216	653	1
rs2001846	-0.18398	0.0676078	09	1216	653	1
rs2081914	-0.013337	0.0691666	09	1216	653	1
rs2107595	-0.0099794	0.0928072	09	1216	653	2
rs2128739	-0.11147	0.0748542	09	1216	653	2
rs2146324	0.07953	0.101328	09	1216	653	1
rs2153219	-0.096402	0.101969	09	1216	653	1
rs2244608	-0.0083073	0.0743306	09	1216	653	1
rs2257129	0.13659	0.236385	09	1216	653	1
rs2280003	-0.063493	0.0723693	09	1216	653	1
rs2487928	0.11288	0.0718337	09	1216	653	2
rs2519093	0.12377	0.0894252	09	1216	653	2
rs2521501	0.041915	0.0864978	09	1216	653	1
rs2522518	0.038667	0.0905185	09	1216	653	1
rs2552527	-0.31691	0.0748642	09	1216	653	1
rs2575716	-0.094257	0.074667	09	1216	653	1
rs2681472	0.20728	0.0917159	09	1216	653	2
rs2712172	0.01481	0.0773822	09	1216	653	1
rs2715879	-0.015208	0.078982	09	1216	653	1
rs2789422	-0.09915	0.0783423	09	1216	653	1
rs2820315	0.079598	0.0773591	09	1216	653	1
rs2836633	0.025965	0.068657	09	1216	653	1
rs2843152	0.066542	0.123053	09	1216	653	1
rs28451064	0.32374	0.10258	09	1216	653	2
rs28470722	0.024803	0.0706924	09	1216	653	1
rs2876643	-0.023767	0.0718307	09	1216	653	1
rs288187	-0.11205	0.0914626	09	1216	653	1
rs2891168	0.22916	0.0696502	09	1216	653	2
rs33998987	-0.030101	0.0772971	09	1216	653	1
rs35465346	-0.069038	0.097839	09	1216	653	1
rs35879803	-0.09613	0.072974	09	1216	653	1
rs35895680	0.024177	0.077246	09	1216	653	1
rs3735352	-0.039303	0.0852473	09	1216	653	1
rs3760128	-0.14323	0.0766233	09	1216	653	1
rs3771719	0.11975	0.0716445	09	1216	653	1
rs3782774	0.09473	0.0749473	09	1216	653	1
rs3813127	-0.074392	0.079822	09	1216	653	1
rs3918226	0.19343	0.176636	09	1216	653	2
rs3930524	-0.00038302	0.0714823	09	1216	653	1
rs4074793	0.21852	0.122423	09	1216	653	1
rs421329	-0.11954	0.0865499	09	1216	653	1
rs433903	0.057613	0.0980733	09	1216	653	1
rs4420638	0.33988	0.131193	09	1216	653	2
rs4468572	0.15398	0.0745369	09	1216	653	2
rs4593108	-0.055564	0.0896044	09	1216	653	2
rs4719608	-0.060053	0.0811015	09	1216	653	1
rs4783977	-0.44422	0.148974	09	1216	653	1
rs4835911	0.046703	0.0718828	09	1216	653	1
rs55702147	-0.0056925	0.331767	09	1216	653	1
rs55730499	0.48898	0.118008	09	1216	653	2
rs56062135	-0.077545	0.0829326	09	1216	653	2
rs56289821	-0.32237	0.118138	09	1216	653	2
rs56336142	-0.12658	0.0843223	09	1216	653	2
rs56356271	-0.032928	0.0875731	09	1216	653	1
rs57349798	-0.023729	0.0749223	09	1216	653	1
rs57759964	0.0402	0.0920793	09	1216	653	1
rs58811396	0.029216	0.0786426	09	1216	653	1
rs59334183	-0.076519	0.089208	09	1216	653	1
rs59898454	-0.16961	0.224011	09	1216	653	1
rs61182333	0.026133	0.0968889	09	1216	653	1
rs6129767	-0.021163	0.0773882	09	1216	653	1
rs62017965	0.10353	0.0691065	09	1216	653	1
rs6538177	-0.11068	0.0928272	09	1216	653	1
rs663129	0.14306	0.0803637	09	1216	653	2
rs6689306	-0.03094	0.0727588	09	1216	653	2
rs6701118	0.067003	0.104001	09	1216	653	1
rs67180937	0.13652	0.0768405	09	1216	653	2
rs68170813	-0.1341	0.0819805	09	1216	653	1
rs7082705	-0.15332	0.0755841	09	1216	653	1
rs7158691	0.11629	0.0758023	09	1216	653	1
rs7174745	-0.0058539	0.0707474	09	1216	653	1
rs7212798	0.20352	0.100577	09	1216	653	2
rs7260187	-0.033621	0.143037	09	1216	653	1
rs72676528	0.11701	0.0912403	09	1216	653	1
rs72689147	-0.091567	0.0908038	09	1216	653	2
rs72702224	0.0061918	0.0723173	09	1216	653	1
rs72823056	0.095099	0.109908	09	1216	653	1
rs73184021	-0.2562	0.220707	09	1216	653	1
rs73222236	-0.011992	0.0741094	09	1216	653	1
rs73562014	-0.2539	0.10303	09	1216	653	1
rs741782	0.094341	0.0763049	09	1216	653	1
rs742115	-0.13015	0.0713922	09	1216	653	1
rs742493	-0.012132	0.115294	09	1216	653	1
rs748431	-0.13242	0.071256	09	1216	653	1
rs7528419	-0.21837	0.1033	09	1216	653	2
rs75437342	0.088244	0.184445	09	1216	653	1
rs75657982	0.61222	0.200724	09	1216	653	1
rs7568458	0.0069468	0.0723653	09	1216	653	2
rs7622285	0.00072022	0.0824321	09	1216	653	1
rs76233235	0.00030581	0.152938	09	1216	653	1
rs7623687	0.05088	0.10291	09	1216	653	1
rs763475	-0.2773	0.121832	09	1216	653	1
rs76465615	-0.053532	0.105483	09	1216	653	1
rs781622	0.0079983	0.0724725	09	1216	653	1
rs78490412	0.028492	0.0953491	09	1216	653	1
rs7965800	-0.043925	0.0713732	09	1216	653	1
rs7994130	-0.23834	0.0726126	09	1216	653	1
rs8042271	-0.29454	0.186748	09	1216	653	2
rs8104311	-0.0089719	0.0717867	09	1216	653	1
rs833509	0.036124	0.0809884	09	1216	653	1
rs869396	0.050764	0.0702208	09	1216	653	1
rs925229	-0.061139	0.0706493	09	1216	653	1
rs9306	-0.030227	0.0827895	09	1216	653	1
rs9349379	0.17171	0.0702919	09	1216	653	2
rs9379774	-0.07304	0.0922705	09	1216	653	1
rs9486719	-0.081207	0.0839158	09	1216	653	1
rs9532984	-0.027587	0.0714953	09	1216	653	1
rs9591012	-0.020446	0.0715894	09	1216	653	1
rs9608859	0.15174	0.0757122	09	1216	653	1
rs9630156	-0.161	0.332437	09	1216	653	1
rs9914266	0.048865	0.0730361	09	1216	653	1
rs9970807	-0.075013	0.118738	09	1216	653	2
chr10:75595440:D	-0.048	0.0601681	10	658	5841	1
chr11:100634736:D	0.058	0.0651821	10	658	5841	1
chr11:77185247:I	0.033	0.0571597	10	658	5841	1
chr12:76386403:I	-0.063	0.0742073	10	658	5841	1
chr14:75614504:I	0.103	0.0531485	10	658	5841	1
chr16:70153814:D	0.264	0.0722017	10	658	5841	1
chr16:75308440:D	-0.002	0.0531485	10	658	5841	1
chr19:17857761:I	-0.007	0.0511429	10	658	5841	1
chr19:41790086:D	0.051	0.0711989	10	658	5841	1
chr20:33591107:I	-0.062	0.0792213	10	658	5841	1
chr20:47456892:I	-0.144	0.0762129	10	658	5841	1
chr2:203828796:I	-0.014	0.0792213	10	658	5841	2
chr2:21378433:D	0.063	0.0651821	10	658	5841	2
chr2:227029688:D	-0.005	0.0541513	10	658	5841	1
chr2:44074126:D	-0.056	0.0601681	10	658	5841	2
chr3:138099161:I	0.071	0.0701961	10	658	5841	2
chr3:172117455:D	-0.052	0.0541513	10	658	5841	1
chr4:82625720:D	0.095	0.0571597	10	658	5841	1
chr6:2274487:D	0.034	0.0551541	10	658	5841	1
chr8:142230002:D	-0.092	0.0782185	10	658	5841	1
rs10071096	-0.127	0.0591653	10	658	5841	1
rs10139550	-0.064	0.0531485	10	658	5841	2
rs10168194	-0.027	0.0561569	10	658	5841	1
rs10785143	-0.142	0.0641793	10	658	5841	1
rs10818576	-0.017	0.0601681	10	658	5841	1
rs10840293	-0.018	0.0531485	10	658	5841	2
rs10841443	0.037	0.0621737	10	658	5841	1
rs10857147	-0.002	0.0571597	10	658	5841	1
rs10868271	0.083	0.0561569	10	658	5841	1
rs11057789	0.01	0.0892493	10	658	5841	1
rs11065979	0.017	0.0531485	10	658	5841	2
rs11079536	-0.011	0.0521457	10	658	5841	1
rs11099401	0.051	0.0521457	10	658	5841	1
rs11170820	-0.035	0.121339	10	658	5841	1
rs11172113	0.068	0.0521457	10	658	5841	1
rs11174220	0.094	0.0651821	10	658	5841	1
rs11191416	-0.036	0.0802241	10	658	5841	2
rs111915373	-0.087	0.133373	10	658	5841	1
rs11206510	0.007	0.0762129	10	658	5841	2
rs112941079	-0.081	0.0742073	10	658	5841	1
rs113756303	0.072	0.0732045	10	658	5841	1
rs114031344	0.103	0.127356	10	658	5841	1
rs114423570	0.027	0.0671877	10	658	5841	1
rs1150500	-0.085	0.111311	10	658	5841	1
rs1154673	0.036	0.0531485	10	658	5841	1
rs11556924	-0.043	0.0531485	10	658	5841	2
rs115696548	-0.085	0.0571597	10	658	5841	1
rs11601507	0.015	0.0932605	10	658	5841	1
rs11617955	-0.078	0.0942633	10	658	5841	2
rs11632899	-0.061	0.0551541	10	658	5841	1
rs11636914	-0.04	0.0571597	10	658	5841	1
rs11723436	0.056	0.0541513	10	658	5841	1
rs11810571	0	0.0792213	10	658	5841	1
rs11838776	-0.03	0.0551541	10	658	5841	2
rs11850624	0.078	0.0772157	10	658	5841	1
rs11911017	0.096	0.0852381	10	658	5841	1
rs12202017	-0.02	0.0631765	10	658	5841	2
rs12619842	-0.174	0.0842353	10	658	5841	1
rs12632550	0.042	0.0551541	10	658	5841	1
rs12675257	-0.012	0.0792213	10	658	5841	1
rs12801636	-0.036	0.0631765	10	658	5841	1
rs12826942	-0.015	0.0591653	10	658	5841	1
rs12899265	-0.023	0.0822297	10	658	5841	1
rs12922	-0.013	0.0842353	10	658	5841	1
rs13003675	0.018	0.0581625	10	658	5841	1
rs13132376	0.142	0.0852381	10	658	5841	1
rs133441	0.087	0.0591653	10	658	5841	1
rs1351525	0.068	0.0551541	10	658	5841	1
rs13734	0.017	0.0681905	10	658	5841	1
rs138668271	0.134	0.118331	10	658	5841	1
rs140683786	0.119	0.274768	10	658	5841	1
rs1411357	0.053	0.0511429	10	658	5841	1
rs1412444	0.021	0.0541513	10	658	5841	2
rs142695226	-0.034	0.0852381	10	658	5841	1
rs143803699	-0.164	0.20758	10	658	5841	1
rs144014513	-0.447	0.23265	10	658	5841	1
rs147339903	0.132	0.248695	10	658	5841	1
rs148498907	0.116	0.18251	10	658	5841	1
rs1591805	-0.015	0.0521457	10	658	5841	1
rs1638446	0.035	0.0561569	10	658	5841	1
rs16986953	-0.063	0.111311	10	658	5841	2
rs17000775	0.189	0.110308	10	658	5841	1
rs17087335	-0.028	0.0601681	10	658	5841	2
rs17411031	-0.095	0.0591653	10	658	5841	1
rs17517928	-0.055	0.0581625	10	658	5841	1
rs17581137	-0.024	0.0591653	10	658	5841	1
rs17678683	0.023	0.0992773	10	658	5841	2
rs180803	0.03	0.188527	10	658	5841	2
rs181489382	-0.226	0.22563	10	658	5841	1
rs184875903	-0.235	0.203569	10	658	5841	1
rs1870634	0.063	0.0551541	10	658	5841	2
rs1873197	-0.13	0.131367	10	658	5841	1
rs1888657	0.087	0.0521457	10	658	5841	1
rs189046492	-0.026	0.0802241	10	658	5841	1
rs1924981	0.048	0.0531485	10	658	5841	1
rs194937	0.055	0.0681905	10	658	5841	1
rs1963861	0.116	0.0521457	10	658	5841	1
rs1964272	-0.051	0.0521457	10	658	5841	1
rs2001846	0	0.0521457	10	658	5841	1
rs2081914	-0.061	0.0521457	10	658	5841	1
rs2107595	0.061	0.0651821	10	658	5841	2
rs2128739	-0.034	0.0601681	10	658	5841	2
rs2146324	0.032	0.0631765	10	658	5841	1
rs2153219	0.015	0.0701961	10	658	5841	1
rs2244608	-0.067	0.0531485	10	658	5841	1
rs2257129	-0.013	0.152426	10	658	5841	1
rs2280003	-0.004	0.0541513	10	658	5841	1
rs2487928	0.097	0.0521457	10	658	5841	2
rs2519093	-0.044	0.0641793	10	658	5841	2
rs2521501	-0.006	0.0541513	10	658	5841	1
rs2522518	0.059	0.0711989	10	658	5841	1
rs2552527	-0.03	0.0531485	10	658	5841	1
rs2575716	0.011	0.0531485	10	658	5841	1
rs2681472	0.063	0.0782185	10	658	5841	2
rs2712172	0.109	0.0551541	10	658	5841	1
rs2715879	0.107	0.0581625	10	658	5841	1
rs2789422	-0.014	0.0531485	10	658	5841	1
rs2820315	0.057	0.0551541	10	658	5841	1
rs2836633	-0.017	0.0521457	10	658	5841	1
rs2843152	-0.162	0.0651821	10	658	5841	1
rs28451064	-0.079	0.0772157	10	658	5841	2
rs28463395	0.012	0.0972717	10	658	5841	1
rs28470722	-0.045	0.0521457	10	658	5841	1
rs2876643	0.141	0.0581625	10	658	5841	1
rs288187	-0.002	0.0742073	10	658	5841	1
rs2891168	0.085	0.0521457	10	658	5841	2
rs33998987	-0.019	0.0571597	10	658	5841	1
rs34434037	0.205	0.0812269	10	658	5841	1
rs35465346	-0.027	0.0681905	10	658	5841	1
rs35879803	-0.012	0.0581625	10	658	5841	1
rs35895680	-0.004	0.0551541	10	658	5841	1
rs3735352	-0.036	0.0651821	10	658	5841	1
rs3760128	-0.014	0.0571597	10	658	5841	1
rs3771719	0.05	0.0521457	10	658	5841	1
rs3782774	0.066	0.0541513	10	658	5841	1
rs3813127	-0.065	0.0561569	10	658	5841	1
rs3918226	0.059	0.1073	10	658	5841	2
rs3930524	-0.027	0.0521457	10	658	5841	1
rs4074793	0.01	0.0772157	10	658	5841	1
rs421329	-0.084	0.0681905	10	658	5841	1
rs433903	-0.019	0.0762129	10	658	5841	1
rs4420638	-0.014	0.0681905	10	658	5841	2
rs4468572	0.155	0.0541513	10	658	5841	2
rs4472337	-0.087	0.0651821	10	658	5841	1
rs4593108	-0.031	0.0701961	10	658	5841	2
rs4719608	-0.04	0.0571597	10	658	5841	1
rs4783977	-0.128	0.0982745	10	658	5841	1
rs4835911	0.066	0.0521457	10	658	5841	1
rs55702147	0.346	0.248695	10	658	5841	1
rs55730499	0.246	0.133373	10	658	5841	2
rs56062135	0.009	0.0591653	10	658	5841	2
rs56289821	-0.195	0.0932605	10	658	5841	2
rs56336142	0.064	0.0621737	10	658	5841	2
rs56356271	0.073	0.0651821	10	658	5841	1
rs57349798	-0.008	0.0551541	10	658	5841	1
rs57759964	0.114	0.0661849	10	658	5841	1
rs58811396	0.03	0.0591653	10	658	5841	1
rs59334183	0.058	0.0641793	10	658	5841	1
rs59898454	-0.056	0.135378	10	658	5841	1
rs61182333	0.062	0.0661849	10	658	5841	1
rs6129767	0.043	0.0601681	10	658	5841	1
rs62017965	0.012	0.0511429	10	658	5841	1
rs6538177	0.125	0.0671877	10	658	5841	1
rs663129	0.084	0.0671877	10	658	5841	2
rs6689306	-0.005	0.0521457	10	658	5841	2
rs6701118	0.127	0.0722017	10	658	5841	1
rs67180937	-0.066	0.0581625	10	658	5841	2
rs68170813	-0.015	0.0571597	10	658	5841	1
rs7082705	-0.027	0.0541513	10	658	5841	1
rs7158691	0.092	0.0581625	10	658	5841	1
rs7174745	0.01	0.0521457	10	658	5841	1
rs7212798	-0.029	0.0792213	10	658	5841	2
rs7260187	-0.135	0.0942633	10	658	5841	1
rs72676528	0.09	0.0671877	10	658	5841	1
rs72689147	-0.014	0.0631765	10	658	5841	2
rs72702224	-0.004	0.0531485	10	658	5841	1
rs72823056	0.174	0.0772157	10	658	5841	1
rs73184021	-0.23	0.154431	10	658	5841	1
rs73222236	0.01	0.0541513	10	658	5841	1
rs73562014	-0.099	0.0802241	10	658	5841	1
rs741782	-0.052	0.0541513	10	658	5841	1
rs742115	-0.046	0.0521457	10	658	5841	1
rs742493	-0.065	0.0782185	10	658	5841	1
rs748431	-0.013	0.0551541	10	658	5841	1
rs7500448	0.02	0.0571597	10	658	5841	1
rs7528419	-0.051	0.0601681	10	658	5841	2
rs75437342	0.148	0.103289	10	658	5841	1
rs75657982	0.012	0.164459	10	658	5841	1
rs7568458	-0.059	0.0511429	10	658	5841	2
rs7622285	0.032	0.0571597	10	658	5841	1
rs76233235	-0.123	0.124347	10	658	5841	1
rs7623687	-0.043	0.0732045	10	658	5841	1
rs763475	-0.114	0.0852381	10	658	5841	1
rs76465615	0.004	0.0762129	10	658	5841	1
rs781622	-0.067	0.0531485	10	658	5841	1
rs78490412	0.03	0.0701961	10	658	5841	1
rs7965800	-0.081	0.0541513	10	658	5841	1
rs7994130	0.096	0.0561569	10	658	5841	1
rs8042271	-0.093	0.0882465	10	658	5841	2
rs8045120	-0.032	0.0521457	10	658	5841	1
rs8104311	0.071	0.0551541	10	658	5841	1
rs833509	-0.023	0.0591653	10	658	5841	1
rs869396	-0.13	0.0521457	10	658	5841	1
rs925229	-0.025	0.0511429	10	658	5841	1
rs9306	0.021	0.0521457	10	658	5841	1
rs9349379	-0.02	0.0511429	10	658	5841	2
rs9379774	-0.06	0.0701961	10	658	5841	1
rs9486719	0.012	0.0701961	10	658	5841	1
rs9532984	-0.157	0.0541513	10	658	5841	1
rs9591012	0.045	0.0521457	10	658	5841	1
rs9608859	-0.012	0.0531485	10	658	5841	1
rs9630156	0.073	0.262734	10	658	5841	1
rs9914266	-0.042	0.0561569	10	658	5841	1
rs9970807	-0.139	0.0912549	10	658	5841	2
chr10:75595440:D	0.029	0.144262	11	1802	466	1
chr11:100634736:D	0.083	0.0989835	11	1802	466	1
chr11:77185247:I	0.018	0.0949227	11	1802	466	1
chr12:76386403:I	0.045	0.112181	11	1802	466	1
chr14:75614504:I	0.116	0.110252	11	1802	466	1
chr16:75308440:D	0.026	0.0837553	11	1802	466	1
chr19:17857761:I	0.077	0.0887299	11	1802	466	1
chr19:41790086:D	0.275	0.182028	11	1802	466	1
chr20:33591107:I	-0.131	0.129542	11	1802	466	1
chr20:47456892:I	0.008	0.105582	11	1802	466	1
[truncated: 7,921 more rows]
