# Supplementary material for: Identifying systematic heterogeneity patterns in genetic association meta-analysis studies
Source: PLoS Genet. 2017 May 1;13(5):e1006755. doi: 10.1371/journal.pgen.1006755 (PMC5432194; doi:10.1371/journal.pgen.1006755)
Supplement: S7 Table — (XLSX) [file pgen.1006755.s016.xlsx]

## Sheet: Sheet1
S7 Table: Studies showing systematic heterogeneity patterns across 214 FDR ≤ 5% lead variants in the CARDIoGRAMplusC4D GWAS meta-analysis at threshold alpha = 0.05
study identifier	no. variants	Bonferroni corrected p-value	M	direction of effect
7	186	9.67e-06	0.355326	stronger than average
15	214	0.0275198	0.235422
38a	212	0.0018044	0.281761
48a	214	0.0001767	0.316409
9b	203	1	0.134979
10a	214	1.07e-05	-0.354074	weaker than average
28a	213	0.0169117	-0.244275
40	211	0.044935	-0.226202
41	213	0.033209	-0.231926
19b	211	0.0812888	-0.214598
24b	214	0.138987	-0.203614
Bonferroni correction applied for multiple testing.
M critical (alpha = 0.05): ±0.2241
aStudies showing systematic heterogeneity patterns both across 214 FDR ≤ 5% lead variants as well as 46 GWAS significant loci (pval ≤ 5E-08) in the in the CARDIoGRAMplusC4D GWAS meta-analysis
bStudies which showed statistically signficant systematic heterogeneity patterns across the 46 GWAS significant loci (pval ≤ 5E-08) but were statistically insignificant across 214 FDR ≤ 5% lead variants
