# Supplementary material for: Identifying systematic heterogeneity patterns in genetic association meta-analysis studies
Source: PLoS Genet. 2017 May 1;13(5):e1006755. doi: 10.1371/journal.pgen.1006755 (PMC5432194; doi:10.1371/journal.pgen.1006755)
Supplement: S8 Table — (XLSX) [file pgen.1006755.s017.xlsx]

## Sheet: Sheet1
S8 Table: Meta-regression of M statistics computed across 214 FDR ≤ 5% lead variants in the CARDIoGRAMplusC4D GWAS meta-analysis
Variable	β	SE(β)	p-value
East Asian ancestry	0.0855634	0.0836145	0.312
early-onset	0.0554566	0.0556349	0.324
family history	0.195647	0.0594638	0.002
